# Supplementary material for: Conserved epitopes with high HLA-I population coverage are targets of CD8+ T cells associated with high IFN-γ responses against all dengue virus serotypes
Source: Sci Rep. 2020 Nov 24;10:20497. doi: 10.1038/s41598-020-77565-2 (PMC7687909; doi:10.1038/s41598-020-77565-2)
Supplement: Supplementary file 2 — Supplementary Table 2. [file 41598_2020_77565_MOESM2_ESM.xls]

## Sheet: DENV1
Epitope	Epitope	Epitope	Epitope	Epitope	Epitope	Epitope	Epitope	Epitope	Epitope	Epitope	Epitope	Epitope	Epitope	Epitope	Epitope	Related Object	Related Object	Related Object	Related Object	Related Object	Related Object	Related Object	Related Object	Related Object	Related Object	Related Object
Epitope ID	Object Type	Description	Epitope Modified Residue(s)	Epitope Modification(s)	Starting Position	Ending Position	Non-peptidic epitope Accession	Epitope Synonyms	Antigen Name	Parent Protein	Parent Protein Accession	Organism Name	Parent Organism	Parent Organism ID	Epitope Comments	Epitope Relationship	Object Type	Description	Starting Position	Ending Position	Non-peptidic object Accession	Synonyms	Antigen Name	Parent Protein	Organism Name	Parent Organism
5223	Linear peptide	ATYGWNLVK			2610	2618			polyprotein	Genome polyprotein	P17763	Dengue virus 1	Dengue virus	12637
13346	Linear peptide	EMAEALKGMPIRYQT			231	245			nonstructural protein 3	Genome polyprotein	P17763	Dengue virus 1	Dengue virus	12637
14325	Linear peptide	ETACLGKSY			3242	3250			polyprotein	Genome polyprotein	P17763	Dengue virus 1	Dengue virus	12637
16554	Linear peptide	FLDLPLPWT			213	221			envelope protein	Genome polyprotein	P17763	Dengue virus 1	Dengue virus	12637
22825	Linear peptide	GTSGSPIVNR			133	142			nonstructural protein 3	Genome polyprotein	P17763	Dengue virus 1	Dengue virus	12637	The peptide is derived from the NS3 protein.
27180	Linear peptide	ILLMRTTWA			2426	2434			polyprotein	Genome polyprotein	P17763	Dengue virus 1	Dengue virus	12637
32147	Linear peptide	KLRTLVLAPTRVVAS			216	230			nonstructural protein 3	Genome polyprotein	P17763	Dengue virus type 1 Hawaii	Dengue virus	12637
32940	Linear peptide	KPWDVIPMV			2822	2830			polyprotein	Genome polyprotein	P17763	Dengue virus type 1 Hawaii	Dengue virus	12637
35237	Linear peptide	LDNINTPEGIIPALFEPERE			496	515			nonstructural protein 3	Genome polyprotein	P17763	Dengue virus type 1 Hawaii	Dengue virus	12637
38400	Linear peptide	LPAIVREAI			1680	1688			polyprotein	Genome polyprotein	P17763	Dengue virus 1	Dengue virus	12637
38766	Linear peptide	LPVWLSYKV			2018	2026			polyprotein	Genome polyprotein	P17763	Dengue virus 1	Dengue virus	12637
39095	Linear peptide	LRGEARKTFVELMRR			526	540			nonstructural protein 3	Genome polyprotein	P17763	Dengue virus type 1 Hawaii	Dengue virus	12637
41093	Linear peptide	MANIFRGSY			2466	2474			polyprotein	Genome polyprotein	P17763	Dengue virus 1	Dengue virus	12637
41986	Linear peptide	MLLALIAVL			2150	2158			polyprotein	Genome polyprotein	P17763	Dengue virus 1	Dengue virus	12637
50596	Linear peptide	QEGAMHTAL			536	544			polyprotein	Genome polyprotein	P17763	Dengue virus 1	Dengue virus	12637
50894	Linear peptide	QGKRLEPSWASVKKDLISYG			1536	1555			Genome polyprotein	Genome polyprotein	P17763	Dengue virus type 1 Hawaii	Dengue virus	12637
53027	Linear peptide	QYSDRRWCF			557	565			nonstructural protein 3	Genome polyprotein	P17763	Dengue virus 1 Singapore/S275/1990	Dengue virus	12637	This peptide was identified in a search of published Dengue NS3 sequences as a variant of epitope A24-NYA from Den-2 strain 16681. The peptide is derived from Dengue NS3 protein.
56309	Linear peptide	RVIDPRRCL			1897	1905			polyprotein	Genome polyprotein	P17763	Dengue virus 1	Dengue virus	12637
60104	Linear peptide	SPKRLSAAI			813	821			polyprotein	Genome polyprotein	P17763	Dengue virus 1	Dengue virus	12637
62184	Linear peptide	SVKKDLISYGGGWRF			71	85			nonstructural protein 3	Genome polyprotein	P17763	Dengue virus type 1 Hawaii	Dengue virus	12637
62903	Linear peptide	TAKWLWGFLSRNKKPRICTR			2869	2888			Genome polyprotein	Genome polyprotein	P17763	Dengue virus type 1 Hawaii	Dengue virus	12637
64286	Linear peptide	TIENTTANISLTAIA			2300	2314			polyprotein	Genome polyprotein	P17763	Dengue virus type 1 Hawaii	Dengue virus	12637
65546	Linear peptide	TPEGIIPAL			1976	1984			polyprotein	Genome polyprotein	P17763	Dengue virus 1	Dengue virus	12637
65549	Linear peptide	TPEGIIPSM			1975	1983			polyprotein	Genome polyprotein	P17763	Dengue virus 1	Dengue virus	12637
65567	Linear peptide	TPFGQQRVF			2839	2847			polyprotein	Genome polyprotein	P17763	Dengue virus 1	Dengue virus	12637
67362	Linear peptide	TYGWNLVKL			2611	2619			polyprotein	Genome polyprotein	P17763	Dengue virus 1	Dengue virus	12637
69652	Linear peptide	VLMLVAHYA			2356	2364			polyprotein	Genome polyprotein	P17763	Dengue virus 1	Dengue virus	12637
72563	Linear peptide	WHYDEDNPYKTWAYHGSYEV			2784	2803			polyprotein	Genome polyprotein	P17763	Dengue virus type 1 Hawaii	Dengue virus	12637
73076	Linear peptide	WSIHAHHQW			3287	3295			polyprotein	Genome polyprotein	P17763	Dengue virus 1	Dengue virus	12637
74558	Linear peptide	YLAGAGLAF			2474	2482			polyprotein	Genome polyprotein	P17763	Dengue virus 1	Dengue virus	12637
133501	Linear peptide	AIVREAIKR			1682	1690			polyprotein	Genome polyprotein	P17763	Dengue virus 1	Dengue virus	12637
133702	Linear peptide	SRNSTHEMY			2703	2711			polyprotein	Genome polyprotein	P17763	Dengue virus 1	Dengue virus	12637
133716	Linear peptide	TLYAVATTI			2284	2292			polyprotein	Genome polyprotein	P17763	Dengue virus 1	Dengue virus	12637
150169	Linear peptide	DPRRCLKPV			1900	1908			polyprotein	Genome polyprotein	P17763	Dengue virus 1	Dengue virus	12637
150254	Linear peptide	GPLVAGGLL			1375	1383			polyprotein	Genome polyprotein	P17763	Dengue virus 1	Dengue virus	12637
150255	Linear peptide	GPMKLVMAFI			43	52			polyprotein	Genome polyprotein	P17763	Dengue virus 1	Dengue virus	12637
150258	Linear peptide	GPWHLGKLEL			1041	1050			polyprotein	Genome polyprotein	P17763	Dengue virus 1	Dengue virus	12637
150308	Linear peptide	IPMATYGWNL			2607	2616			polyprotein	Genome polyprotein	P17763	Dengue virus 1	Dengue virus	12637
150341	Linear peptide	KPGTSGSPI			1606	1614			polyprotein	Genome polyprotein	P17763	Dengue virus 1	Dengue virus	12637
150378	Linear peptide	LLMLVTPSM			271	279			polyprotein	Genome polyprotein	P17763	Dengue virus 1	Dengue virus	12637
150474	Linear peptide	NPLTLTAAV			2348	2356			polyprotein	Genome polyprotein	P17763	Dengue virus 1	Dengue virus	12637
150538	Linear peptide	RPRWLDART			2068	2076			polyprotein	Genome polyprotein	P17763	Dengue virus 1	Dengue virus	12637
150556	Linear peptide	RVIDPRRCLK			1897	1906			polyprotein	Genome polyprotein	P17763	Dengue virus 1	Dengue virus	12637
150579	Linear peptide	SPGKFWNTTI			2453	2462			polyprotein	Genome polyprotein	P17763	Dengue virus 1	Dengue virus	12637
150643	Linear peptide	TPEGIIPALF			1976	1985			polyprotein	Genome polyprotein	P17763	Dengue virus 1	Dengue virus	12637
150649	Linear peptide	TPQDNQLAYV			2222	2231			polyprotein	Genome polyprotein	P17763	Dengue virus 1	Dengue virus	12637
167826	Linear peptide	TSGTYVSAIAQAKASQE			157	173			nonstructural protein 3	Genome polyprotein	P17763	Dengue virus 1	Dengue virus	12637
180373	Linear peptide	APTRVVASEM			1698	1707			polyprotein	Genome polyprotein	P17763	Dengue virus 1	Dengue virus	12637
180376	Linear peptide	ASSMVNGVVR			2809	2818			polyprotein	Genome polyprotein	P17763	Dengue virus 1	Dengue virus	12637
180382	Linear peptide	ATGPLTTLW			2442	2450			polyprotein	Genome polyprotein	P17763	Dengue virus 1	Dengue virus	12637
180408	Linear peptide	DPASIAARGY			1766	1775			polyprotein	Genome polyprotein	P17763	Dengue virus 1	Dengue virus	12637
180411	Linear peptide	DTTPFGQQR			2837	2845			polyprotein	Genome polyprotein	P17763	Dengue virus 1	Dengue virus	12637
180423	Linear peptide	EERDIPERSW			1811	1820			polyprotein	Genome polyprotein	P17763	Dengue virus 1	Dengue virus	12637
180472	Linear peptide	GEARKTFVEL			2003	2012			polyprotein	Genome polyprotein	P17763	Dengue virus 1	Dengue virus	12637
180548	Linear peptide	KAKGSRAIW			2959	2967			polyprotein	Genome polyprotein	P17763	Dengue virus 1	Dengue virus	12637
180571	Linear peptide	KPRICTREEF			2882	2891			polyprotein	Genome polyprotein	P17763	Dengue virus 1	Dengue virus	12637
180637	Linear peptide	MAFIAFLRF			48	56			polyprotein	Genome polyprotein	P17763	Dengue virus 1	Dengue virus	12637
180641	Linear peptide	MALSIVSLF			1297	1305			polyprotein	Genome polyprotein	P17763	Dengue virus 1	Dengue virus	12637
180670	Linear peptide	MPVTVASAAQ			1923	1932			polyprotein	Genome polyprotein	P17763	Dengue virus 1	Dengue virus	12637
180682	Linear peptide	NPEIEDDIF			1650	1658			polyprotein	Genome polyprotein	P17763	Dengue virus 1	Dengue virus	12637
180723	Linear peptide	RFLEFEALGF			2974	2983			polyprotein	Genome polyprotein	P17763	Dengue virus 1	Dengue virus	12637
180780	Linear peptide	TPQDNQLAY			2222	2230			polyprotein	Genome polyprotein	P17763	Dengue virus 1	Dengue virus	12637
180804	Linear peptide	VPNYNMIIM			1751	1759			polyprotein	Genome polyprotein	P17763	Dengue virus 1	Dengue virus	12637
180836	Linear peptide	YGGPISQHNY			1022	1031			polyprotein	Genome polyprotein	P17763	Dengue virus 1	Dengue virus	12637
182505	Linear peptide	AGRRSVSGDL			2091	2100			polyprotein	Genome polyprotein	P17763	Dengue virus 1	Dengue virus	12637
182519	Linear peptide	AIKRKLRTL			1687	1695			polyprotein	Genome polyprotein	P17763	Dengue virus 1	Dengue virus	12637
182554	Linear peptide	ALLATSIFK			3054	3062			polyprotein	Genome polyprotein	P17763	Dengue virus type 1 Hawaii	Dengue virus	12637	The epitope is located in the NS5 protein.
182599	Linear peptide	AQMWQLMYF			3251	3259			polyprotein	Genome polyprotein	P17763	Dengue virus 1	Dengue virus	12637
182772	Linear peptide	DISEMGANF			1885	1893			polyprotein	Genome polyprotein	P17763	Dengue virus 1	Dengue virus	12637
182836	Linear peptide	DYMTSMKRF			3373	3381			polyprotein	Genome polyprotein	P17763	Dengue virus type 1 Hawaii	Dengue virus	12637	The epitope is located in the NS5 protein.
182912	Linear peptide	EFFLMVLLI			2206	2214			polyprotein	Genome polyprotein	P17763	Dengue virus 1	Dengue virus	12637
183147	Linear peptide	FCSHHFHQL			3200	3208			polyprotein	Genome polyprotein	P17763	Dengue virus 1	Dengue virus	12637
183162	Linear peptide	FFLMVLLIPE			2207	2216			polyprotein	Genome polyprotein	P17763	Dengue virus 1	Dengue virus	12637
183175	Linear peptide	FIAFLRFLA			50	58			polyprotein	Genome polyprotein	P17763	Dengue virus 1	Dengue virus	12637
183220	Linear peptide	FNMLKRARNR			14	23			polyprotein	Genome polyprotein	P17763	Dengue virus 1	Dengue virus	12637
183223	Linear peptide	FPGKTVWFVP			1830	1839			polyprotein	Genome polyprotein	P17763	Dengue virus 1	Dengue virus	12637
183229	Linear peptide	FPQSNAVIQD			1801	1810			polyprotein	Genome polyprotein	P17763	Dengue virus 1	Dengue virus	12637
183245	Linear peptide	FQSHQLWATL			1267	1276			polyprotein	Genome polyprotein	P17763	Dengue virus 1	Dengue virus	12637
183246	Linear peptide	FRRLTSREVL			1220	1229			polyprotein	Genome polyprotein	P17763	Dengue virus 1	Dengue virus	12637
183252	Linear peptide	FSLHYAWKTM			1286	1295			polyprotein	Genome polyprotein	P17763	Dengue virus 1	Dengue virus	12637
183275	Linear peptide	FTNMEVQLIR			3104	3113			polyprotein	Genome polyprotein	P17763	Dengue virus 1	Dengue virus	12637
183421	Linear peptide	GLNSRSTSL			747	755			polyprotein	Genome polyprotein	P17763	Dengue virus 1	Dengue virus	12637
183594	Linear peptide	HPASAWTLYA			2278	2287			polyprotein	Genome polyprotein	P17763	Dengue virus 1	Dengue virus	12637
183598	Linear peptide	HPGSGKTRRY			1670	1679			polyprotein	Genome polyprotein	P17763	Dengue virus 1	Dengue virus	12637
183619	Linear peptide	HTWTEQYKF			801	809			polyprotein	Genome polyprotein	P17763	Dengue virus 1	Dengue virus	12637
183654	Linear peptide	IAVGMVTLY			760	768			polyprotein	Genome polyprotein	P17763	Dengue virus 1	Dengue virus	12637
183800	Linear peptide	IMNRRKRSV			94	102			polyprotein	Genome polyprotein	P17763	Dengue virus 1	Dengue virus	12637
183813	Linear peptide	IPEPDRQRTP			2214	2223			polyprotein	Genome polyprotein	P17763	Dengue virus 1	Dengue virus	12637
183828	Linear peptide	IPMVTQIAM			2827	2835			polyprotein	Genome polyprotein	P17763	Dengue virus 1	Dengue virus	12637
183929	Linear peptide	IYRILQRGLL			1497	1506			polyprotein	Genome polyprotein	P17763	Dengue virus 1	Dengue virus	12637
184003	Linear peptide	KEISSMLNIM			86	95			polyprotein	Genome polyprotein	P17763	Dengue virus 1	Dengue virus	12637
184212	Linear peptide	KVRKDIPQW			3178	3186			polyprotein	Genome polyprotein	P17763	Dengue virus 1	Dengue virus	12637
184274	Linear peptide	LALMATFKM			1202	1210			polyprotein	Genome polyprotein	P17763	Dengue virus 1	Dengue virus	12637
184316	Linear peptide	LEENMDVEIW			2049	2058			polyprotein	Genome polyprotein	P17763	Dengue virus 1	Dengue virus	12637
184377	Linear peptide	LGLNSRSTSL			746	755			polyprotein	Genome polyprotein	P17763	Dengue virus 1	Dengue virus	12637
184458	Linear peptide	LLMLLPTAL			83	91			polyprotein	Genome polyprotein	P17763	Dengue virus 1	Dengue virus	12637
184522	Linear peptide	LPDTIETLM			2142	2150			polyprotein	Genome polyprotein	P17763	Dengue virus 1	Dengue virus	12637
184523	Linear peptide	LPDTIETLML			2142	2151			polyprotein	Genome polyprotein	P17763	Dengue virus 1	Dengue virus	12637
184554	Linear peptide	LPQHLTQRAQ			2107	2116			polyprotein	Genome polyprotein	P17763	Dengue virus 1	Dengue virus	12637
184623	Linear peptide	LTDFQSHQL			1264	1272			polyprotein	Genome polyprotein	P17763	Dengue virus 1	Dengue virus	12637
184626	Linear peptide	LTDYGALTL			456	464			polyprotein	Genome polyprotein	P17763	Dengue virus 1	Dengue virus	12637
184736	Linear peptide	MAMVLSIVS			1295	1303			polyprotein	Genome polyprotein	P17763	Dengue virus 1	Dengue virus	12637
184739	Linear peptide	MASSVLLWM			2183	2191			polyprotein	Genome polyprotein	P17763	Dengue virus 1	Dengue virus	12637
184787	Linear peptide	MEVQLVRQM			3107	3115			polyprotein	Genome polyprotein	P17763	Dengue virus 1	Dengue virus	12637
184835	Linear peptide	MKLVMAFIAF			44	53			polyprotein	Genome polyprotein	P17763	Dengue virus 1	Dengue virus	12637
184844	Linear peptide	MLKRERNRV			15	23			polyprotein	Genome polyprotein	P17763	Dengue virus 1	Dengue virus	12637
184849	Linear peptide	MLLNRFTMA			24	32			nonstructural protein 5	Genome polyprotein	P17763	Dengue virus 1	Dengue virus	12637
184856	Linear peptide	MLMTGTLAVF			1158	1167			polyprotein	Genome polyprotein	P17763	Dengue virus 1	Dengue virus	12637
184880	Linear peptide	MNRRKRSVT			95	103			polyprotein	Genome polyprotein	P17763	Dengue virus 1	Dengue virus	12637
184884	Linear peptide	MPIRYQTTAV			1714	1723			polyprotein	Genome polyprotein	P17763	Dengue virus 1	Dengue virus	12637
184896	Linear peptide	MPVTVASAA			1923	1931			polyprotein	Genome polyprotein	P17763	Dengue virus 1	Dengue virus	12637
184898	Linear peptide	MQRKHGGML			2689	2697			polyprotein	Genome polyprotein	P17763	Dengue virus 1	Dengue virus	12637
184956	Linear peptide	MTTEDMLSVW			3296	3305			polyprotein	Genome polyprotein	P17763	Dengue virus 1	Dengue virus	12637
185102	Linear peptide	NRRKRSVTM			96	104			polyprotein	Genome polyprotein	P17763	Dengue virus 1	Dengue virus	12637
185124	Linear peptide	NTPEGIIPA			1975	1983			polyprotein	Genome polyprotein	P17763	Dengue virus 1	Dengue virus	12637
185125	Linear peptide	NTPEGIIPAL			1975	1984			polyprotein	Genome polyprotein	P17763	Dengue virus 1	Dengue virus	12637
185212	Linear peptide	PTSEIQLTDY			449	458			polyprotein	Genome polyprotein	P17763	Dengue virus 1	Dengue virus	12637
185279	Linear peptide	QMQRKHGGML			2688	2697			polyprotein	Genome polyprotein	P17763	Dengue virus 1	Dengue virus	12637
185327	Linear peptide	QYIYMGQPL			1947	1955			polyprotein	Genome polyprotein	P17763	Dengue virus type 1 Hawaii	Dengue virus	12637	The epitope is located in the NS3 protein.
185354	Linear peptide	REIVVPCRNQ			3214	3223			polyprotein	Genome polyprotein	P17763	Dengue virus 1	Dengue virus	12637
185468	Linear peptide	RPMFAVGLLF			1211	1220			polyprotein	Genome polyprotein	P17763	Dengue virus 1	Dengue virus	12637
185485	Linear peptide	RQMESEGIFL			3113	3122			polyprotein	Genome polyprotein	P17763	Dengue virus 1	Dengue virus	12637
185492	Linear peptide	RRKRSVTMLL			97	106			polyprotein	Genome polyprotein	P17763	Dengue virus 1	Dengue virus	12637
185651	Linear peptide	SILLSSLLK			1360	1368			polyprotein	Genome polyprotein	P17763	Dengue virus type 1 Hawaii	Dengue virus	12637	The epitope is located in the NS2b protein.
185741	Linear peptide	SPVRVPNYNM			1747	1756			polyprotein	Genome polyprotein	P17763	Dengue virus 1	Dengue virus	12637
185827	Linear peptide	SYKVASEGF			2023	2031			polyprotein	Genome polyprotein	P17763	Dengue virus type 1 Hawaii	Dengue virus	12637	The epitope is located in the NS3 protein.
185893	Linear peptide	TEVTNPAVL			329	337			polyprotein	Genome polyprotein	P17763	Dengue virus 1	Dengue virus	12637
186150	Linear peptide	TVMDVISRR			3080	3088			polyprotein	Genome polyprotein	P17763	Dengue virus 1	Dengue virus	12637
186176	Linear peptide	TWSIHAHHQW			3286	3295			polyprotein	Genome polyprotein	P17763	Dengue virus 1	Dengue virus	12637
186217	Linear peptide	VEDERFWDL			2918	2926			polyprotein	Genome polyprotein	P17763	Dengue virus 1	Dengue virus	12637
186284	Linear peptide	VLDDGIYRI			1492	1500			polyprotein	Genome polyprotein	P17763	Dengue virus 1	Dengue virus	12637
186427	Linear peptide	VVYDAKFEK			2403	2411			polyprotein	Genome polyprotein	P17763	Dengue virus type 1 Hawaii	Dengue virus	12637	The epitope is located in the NS4b protein.
186524	Linear peptide	WTMKIGIGIL			733	742			polyprotein	Genome polyprotein	P17763	Dengue virus 1	Dengue virus	12637
186551	Linear peptide	YENLKYSVIV			412	421			polyprotein	Genome polyprotein	P17763	Dengue virus 1	Dengue virus	12637
186559	Linear peptide	YKVASEGFQY			2024	2033			polyprotein	Genome polyprotein	P17763	Dengue virus 1	Dengue virus	12637
186603	Linear peptide	YSDPLALREF			2077	2086			polyprotein	Genome polyprotein	P17763	Dengue virus 1	Dengue virus	12637
240082	Linear peptide	MVLALITFL			24	32			polyprotein	Genome polyprotein	P17763	Dengue virus 1	Dengue virus	12637
419005	Linear peptide	LLAVSGVYPM			1448	1457			polyprotein	Genome polyprotein	P17763	Dengue virus 1	Dengue virus	12637
419024	Linear peptide	NMIIMDEAHF			1755	1764			polyprotein	Genome polyprotein	P17763	Dengue virus 1	Dengue virus	12637
419037	Linear peptide	RPMFAVGILF			1211	1220			polyprotein	Genome polyprotein	P17763	Dengue virus 1	Dengue virus	12637
419124	Linear peptide	AVEPGKNPK			1574	1582			polyprotein	Genome polyprotein	P17763	Dengue virus type 1 Hawaii	Dengue virus	12637	The epitope is located in the NS3 protein. This conserved sequence is also present in DENV-3.
419125	Linear peptide	AVKSEHTGR			1722	1730			polyprotein	Genome polyprotein	P17763	Dengue virus type 1 Hawaii	Dengue virus	12637	The epitope is located in the NS3 protein. This conserved sequence is also present in DENV-4.
419128	Linear peptide	AYRHAMEEL			2134	2142			polyprotein	Genome polyprotein	P17763	Dengue virus type 1 Hawaii	Dengue virus	12637	The epitope is located in the NS4a protein.
419208	Linear peptide	GVEGEGLHK			2998	3006			polyprotein	Genome polyprotein	P17763	Dengue virus type 1 Hawaii	Dengue virus	12637	The epitope is located in the NS5 protein. This conserved sequence is also present in DENV-2 and DENV-3.
419229	Linear peptide	IYRILQRGL			1497	1505			polyprotein	Genome polyprotein	P17763	Dengue virus type 1 Hawaii	Dengue virus	12637	The epitope is located in the NS3 protein.
419306	Linear peptide	PTLDIELLK			319	327			polyprotein	Genome polyprotein	P17763	Dengue virus type 1 Hawaii	Dengue virus	12637	The epitope is located in the E protein.
539170	Linear peptide	DLMCHATF			1734	1741			polyprotein	Genome polyprotein	P17763	Dengue virus 1	Dengue virus	12637
539419	Linear peptide	IMDEAHFTDPASIARRG			1757	1773			Genome polyprotein	Genome polyprotein	P17763	Dengue virus 1 Singapore/S275/1990	Dengue virus	12637
539435	Linear peptide	ISGDDCVVKPIDDRFAT			3152	3168			polyprotein	Genome polyprotein	P17763	Dengue virus 1	Dengue virus	12637
539663	Linear peptide	MGEAAAIFMTATPPGSV			1782	1798			polyprotein	Genome polyprotein	P17763	Dengue virus 1	Dengue virus	12637
539702	Linear peptide	MVTQIAMTDTTPFGQQR			2829	2845			polyprotein	Genome polyprotein	P17763	Dengue virus 1	Dengue virus	12637
539750	Linear peptide	NVRTLILAPTRVVASEM			1690	1706			Genome polyprotein	Genome polyprotein	P17763	Dengue virus 1 Singapore/S275/1990	Dengue virus	12637
539753	Linear peptide	NYNMIIMDEAHFTDPA			1753	1768			polyprotein	Genome polyprotein	P17763	Dengue virus 1	Dengue virus	12637
540100	Linear peptide	VVKPIDDRFATALTALN			3157	3173			Genome polyprotein	Genome polyprotein	P17763	Dengue virus 1 Singapore/S275/1990	Dengue virus	12637
585710	Linear peptide	LAPTRVVASEM			83	93			nonstructural protein NS3	Genome polyprotein	P17763	Dengue virus 1	Dengue virus	12637
588005	Linear peptide	RDFVEGLSGATWVDVVL			289	305			polyprotein	Genome polyprotein	P17763	Dengue virus 1	Dengue virus	12637
590597	Linear peptide	VEGLSGATWVDVVLEHG			292	308			polyprotein	Genome polyprotein	P17763	Dengue virus 1	Dengue virus	12637

## Sheet: DENV3
Epitope	Epitope	Epitope	Epitope	Epitope	Epitope	Epitope	Epitope	Epitope	Epitope	Epitope	Epitope	Epitope	Epitope	Epitope	Epitope	Related Object	Related Object	Related Object	Related Object	Related Object	Related Object	Related Object	Related Object	Related Object	Related Object	Related Object
Epitope ID	Object Type	Description	Epitope Modified Residue(s)	Epitope Modification(s)	Starting Position	Ending Position	Non-peptidic epitope Accession	Epitope Synonyms	Antigen Name	Parent Protein	Parent Protein Accession	Organism Name	Parent Organism	Parent Organism ID	Epitope Comments	Epitope Relationship	Object Type	Description	Starting Position	Ending Position	Non-peptidic object Accession	Synonyms	Antigen Name	Parent Protein	Organism Name	Parent Organism
3124	Linear peptide	AMKGLPIRY			1708	1716			Genome polyprotein	Genome polyprotein	P17763	Dengue virus type 3 CH53489	Dengue virus	12637	Shortest peptide recognized by 4 CTL clones from a dengue-3 (D3) immunized individual. All the clones are MHC class I B62 restricted. This peptide is also recognized equally by bulk PBMCs culture stimulated with either D2 or D3 virus. Swiss-Prot entry is
13119	Linear peptide	ELKGMSYAM			155	163			envelope protein	Genome polyprotein	P17763	Dengue virus 3	Dengue virus	12637
15796	Linear peptide	FFDLPLPWT			211	219			envelope protein	Genome polyprotein	P17763	Dengue virus 3	Dengue virus	12637
19434	Linear peptide	GESRKTFVE			2001	2009			Genome polyprotein	Genome polyprotein	P17763	Dengue virus 3	Dengue virus	12637	The epitope sequence is less conserved in Dengue virus types. Position 3 is Alanine in DV types 1 and 2, Serine in type 3 and Glutamine in type 4; Position 9 is Glutamic acid in types 1,3 and 4 but aspartic acid in type 2.
19435	Linear peptide	GESRKTFVEL			211	220			NS3 protein	Genome polyprotein	P17763	Dengue virus 3	Dengue virus	12637
22820	Linear peptide	GTSGSPIINR			133	142			Nonstructural protein NS3	Genome polyprotein	P17763	Dengue virus 3	Dengue virus	12637	The peptide is derived from the NS3 protein.
22821	Linear peptide	GTSGSPIINRE			133	143			Nonstructural protein NS3	Genome polyprotein	P17763	Dengue virus 3	Dengue virus	12637
32944	Linear peptide	KPWDVVPTV			2819	2827			polyprotein	Genome polyprotein	P17763	Dengue virus 3	Dengue virus	12637
34605	Linear peptide	KYTDRKWCF			240	248			NS3 protein	Genome polyprotein	P17763	Dengue virus 3	Dengue virus	12637	This peptide was identified in a search of published Dengue NS3 sequences as a variant of epitope A24-NYA from Den-2 strain 16681. The peptide is derived from Dengue NS3 protein.
37494	Linear peptide	LLLGLMILL			2148	2156			Genome polyprotein	Genome polyprotein	P17763	Dengue virus 3	Dengue virus	12637
37534	Linear peptide	LLLMRTSWA			2423	2431			Genome polyprotein	Genome polyprotein	P17763	Dengue virus 3	Dengue virus	12637
62183	Linear peptide	SVKKDLISY			71	79			Nonstructural protein NS3	Genome polyprotein	P17763	Dengue virus 3	Dengue virus	12637	Shortest peptide recognized by 4 CTL clones from a dengue-3 (D3) immunized individual. All the clones are MHC class I B62 restricted. This peptide is also recognized by bulk PBMCs culture stimulated with D3, but not stimulated with D2, where homolog pepti
65546	Linear peptide	TPEGIIPAL			184	192			NS3 protein	Genome polyprotein	P17763	Dengue virus 3	Dengue virus	12637
69612	Linear peptide	VLLLVTHYA			2353	2361			Genome polyprotein	Genome polyprotein	P17763	Dengue virus 3	Dengue virus	12637
150537	Linear peptide	RPGYHTQTA			1030	1038			polyprotein	Genome polyprotein	P17763	Dengue virus 3	Dengue virus	12637
150538	Linear peptide	RPRWLDART			593	601			Nonstructural protein NS3	Genome polyprotein	P17763	Dengue virus 3	Dengue virus	12637
150546	Linear peptide	RSCTLPPLRY			1087	1096			polyprotein	Genome polyprotein	P17763	Dengue virus 3	Dengue virus	12637
163027	Linear peptide	NIQTAINQV							Genome polyprotein	Genome polyprotein	P17763	Dengue virus 3	Dengue virus	12637	The epitope was discovered from Dengue virus 3 infected cells. The sequence is not found in the current Dengue virus 3 entries in Genpept/Genbank database.
180381	Linear peptide	ATGPITTLW			2439	2447			Genome polyprotein	Genome polyprotein	P17763	Dengue virus 3	Dengue virus	12637
180390	Linear peptide	CLMMMLPATL			104	113			polyprotein	Genome polyprotein	P17763	Dengue virus 3	Dengue virus	12637
180408	Linear peptide	DPASIAARGY			1764	1773			polyprotein	Genome polyprotein	P17763	Dengue virus 3	Dengue virus	12637
180464	Linear peptide	FTILALFLAH			247	256			polyprotein	Genome polyprotein	P17763	Dengue virus 3	Dengue virus	12637
180504	Linear peptide	HPGFTILALF			244	253			polyprotein	Genome polyprotein	P17763	Dengue virus 3	Dengue virus	12637
180514	Linear peptide	IAVSMANIF			2459	2467			polyprotein	Genome polyprotein	P17763	Dengue virus 3	Dengue virus	12637
180572	Linear peptide	KPRLCTREEF			2879	2888			polyprotein	Genome polyprotein	P17763	Dengue virus 3	Dengue virus	12637
180609	Linear peptide	LMMMLPATL			105	113			polyprotein	Genome polyprotein	P17763	Dengue virus 3	Dengue virus	12637
180613	Linear peptide	LPEEQDQNY			82	90			envelope protein	Genome polyprotein	P17763	Dengue virus 3	Dengue virus	12637
180622	Linear peptide	LPVWLAHKVA			226	235			NS3 protein	Genome polyprotein	P17763	Dengue virus 3	Dengue virus	12637
180650	Linear peptide	MEITAEWLW			2863	2871			polyprotein	Genome polyprotein	P17763	Dengue virus 3	Dengue virus	12637
180657	Linear peptide	MLVTPSMTM			273	281			Genome polyprotein	Genome polyprotein	P17763	Dengue virus 3	Dengue virus	12637
180660	Linear peptide	MMLPATLAF			107	115			polyprotein	Genome polyprotein	P17763	Dengue virus 3	Dengue virus	12637
180662	Linear peptide	MMMLPATLAF			106	115			polyprotein	Genome polyprotein	P17763	Dengue virus 3	Dengue virus	12637
180728	Linear peptide	RPRLCTREEF			2879	2888			polyprotein	Genome polyprotein	P17763	Dengue virus 3	Dengue virus	12637
180738	Linear peptide	RYMGEDGCWY			1095	1104			polyprotein	Genome polyprotein	P17763	Dengue virus 3	Dengue virus	12637
180801	Linear peptide	VMGITAEWLW			2862	2871			polyprotein	Genome polyprotein	P17763	Dengue virus 3	Dengue virus	12637
182553	Linear peptide	ALLALNDMGK			3167	3176			polyprotein	Genome polyprotein	P17763	Dengue virus 3	Dengue virus	12637
182917	Linear peptide	EFKDFAAGR			2083	2091			polyprotein	Genome polyprotein	P17763	Dengue virus 3	Dengue virus	12637
182939	Linear peptide	EKEENMVKSL			1113	1122			polyprotein	Genome polyprotein	P17763	Dengue virus 3	Dengue virus	12637
183165	Linear peptide	FFMMVLLIPE			2205	2214			polyprotein	Genome polyprotein	P17763	Dengue virus 3	Dengue virus	12637
183395	Linear peptide	GKKHMIAGVL			1153	1162			polyprotein	Genome polyprotein	P17763	Dengue virus 3	Dengue virus	12637
183587	Linear peptide	HMIAGVFFTF			368	377			polyprotein	Genome polyprotein	P17763	Dengue virus 3	Dengue virus	12637
183723	Linear peptide	IKLTVVVGDI			857	866			polyprotein	Genome polyprotein	P17763	Dengue virus 3	Dengue virus	12637
183793	Linear peptide	IMKIGIGVLL			452	461			envelope protein	Genome polyprotein	P17763	Dengue virus 3	Dengue virus	12637
183796	Linear peptide	IMKSVGTGK			2481	2489			polyprotein	Genome polyprotein	P17763	Dengue virus 3	Dengue virus	12637
183843	Linear peptide	IQNSGGTSIF			131	140			envelope protein	Genome polyprotein	P17763	Dengue virus 3	Dengue virus	12637
184065	Linear peptide	KLNDWDFVV			399	407			Nonstructural protein NS3	Genome polyprotein	P17763	Dengue virus 3	Dengue virus	12637
184254	Linear peptide	LAILFEEVM			1140	1148			polyprotein	Genome polyprotein	P17763	Dengue virus 3	Dengue virus	12637
184260	Linear peptide	LAIPPTAGVL			57	66			polyprotein	Genome polyprotein	P17763	Dengue virus 3	Dengue virus	12637
184264	Linear peptide	LAKRFSRGL			29	37			polyprotein	Genome polyprotein	P17763	Dengue virus 3	Dengue virus	12637
184265	Linear peptide	LAKRFSRGLL			29	38			polyprotein	Genome polyprotein	P17763	Dengue virus 3	Dengue virus	12637
184299	Linear peptide	LATLRKLCI			53	61			envelope protein	Genome polyprotein	P17763	Dengue virus 3	Dengue virus	12637
184412	Linear peptide	LKGMSYAMCL			156	165			envelope protein	Genome polyprotein	P17763	Dengue virus 3	Dengue virus	12637
184536	Linear peptide	LPEYGTLGLE			453	462			polyprotein	Genome polyprotein	P17763	Dengue virus 3	Dengue virus	12637
184568	Linear peptide	LPWTSGATT			496	504			polyprotein	Genome polyprotein	P17763	Dengue virus 3	Dengue virus	12637
184585	Linear peptide	LRTTTVSGKL			64	73			NS1	Genome polyprotein	P17763	Dengue virus 3	Dengue virus	12637
184658	Linear peptide	LTQKVVIFIL			262	271			polyprotein	Genome polyprotein	P17763	Dengue virus 3	Dengue virus	12637
184819	Linear peptide	MIAGVFFTF			369	377			polyprotein	Genome polyprotein	P17763	Dengue virus 3	Dengue virus	12637
184845	Linear peptide	MLKRVRNRV			15	23			polyprotein	Genome polyprotein	P17763	Dengue virus 3	Dengue virus	12637
184924	Linear peptide	MSYAMCTNTF			575	584			polyprotein	Genome polyprotein	P17763	Dengue virus 3	Dengue virus	12637
184965	Linear peptide	MVHQIFGSAY			713	722			polyprotein	Genome polyprotein	P17763	Dengue virus 3	Dengue virus	12637
185260	Linear peptide	QLAKRFSRG			28	36			polyprotein	Genome polyprotein	P17763	Dengue virus 3	Dengue virus	12637
185419	Linear peptide	RLKMDKLEL			148	156			envelope protein	Genome polyprotein	P17763	Dengue virus 3	Dengue virus	12637
185464	Linear peptide	RPINEKEENM			1109	1118			polyprotein	Genome polyprotein	P17763	Dengue virus 3	Dengue virus	12637
185573	Linear peptide	RYMGEDGCW			1095	1103			polyprotein	Genome polyprotein	P17763	Dengue virus 3	Dengue virus	12637
185685	Linear peptide	SLLFKTASG			136	144			polyprotein	Genome polyprotein	P17763	Dengue virus 3	Dengue virus	12637
185710	Linear peptide	SMINGVVKL			318	326			Nonstructural protein NS5	Genome polyprotein	P17763	Dengue virus 3	Dengue virus	12637
185716	Linear peptide	SMTMRCVGI			164	172			polyprotein	Genome polyprotein	P17763	Dengue virus 3	Dengue virus	12637
185734	Linear peptide	SPKRLATAI			811	819			polyprotein	Genome polyprotein	P17763	Dengue virus 3	Dengue virus	12637
185978	Linear peptide	TMGVLCLAIL			1134	1143			polyprotein	Genome polyprotein	P17763	Dengue virus 3	Dengue virus	12637
186029	Linear peptide	TPTWNRKEL			226	234			envelope protein	Genome polyprotein	P17763	Dengue virus 3	Dengue virus	12637
186127	Linear peptide	TTWEDVPYL			3321	3329			polyprotein	Genome polyprotein	P17763	Dengue virus 3	Dengue virus	12637
186175	Linear peptide	TWRDMAHTLI			1174	1183			polyprotein	Genome polyprotein	P17763	Dengue virus 3	Dengue virus	12637
186215	Linear peptide	VEDEDFWKL			2915	2923			polyprotein	Genome polyprotein	P17763	Dengue virus 3	Dengue virus	12637
186234	Linear peptide	VEIWTKEGEK			2053	2062			polyprotein	Genome polyprotein	P17763	Dengue virus 3	Dengue virus	12637
186470	Linear peptide	WIMKIGIGVL			451	460			envelope protein	Genome polyprotein	P17763	Dengue virus 3	Dengue virus	12637
589817	Linear peptide	SGATWVDVVLEHGGCV			268	283			Polyprotein	Genome polyprotein	P17763	Dengue virus 3	Dengue virus	12637
590435	Linear peptide	TRVVAAEMEEAMKGLPI			1698	1714			Genome polyprotein	Genome polyprotein	P17763	Dengue virus 3	Dengue virus	12637

## Sheet: DENV4
Epitope	Epitope	Epitope	Epitope	Epitope	Epitope	Epitope	Epitope	Epitope	Epitope	Epitope	Epitope	Epitope	Epitope	Epitope	Epitope	Related Object	Related Object	Related Object	Related Object	Related Object	Related Object	Related Object	Related Object	Related Object	Related Object	Related Object
Epitope ID	Object Type	Description	Epitope Modified Residue(s)	Epitope Modification(s)	Starting Position	Ending Position	Non-peptidic epitope Accession	Epitope Synonyms	Antigen Name	Parent Protein	Parent Protein Accession	Organism Name	Parent Organism	Parent Organism ID	Epitope Comments	Epitope Relationship	Object Type	Description	Starting Position	Ending Position	Non-peptidic object Accession	Synonyms	Antigen Name	Parent Protein	Organism Name	Parent Organism
15795	Linear peptide	FFDLPLPWL							Genome polyprotein	Genome polyprotein	P17763	Dengue virus 4	Dengue virus	12637
22820	Linear peptide	GTSGSPIINR			133	142			NS3 protein	Genome polyprotein	P17763	Dengue virus 4	Dengue virus	12637
22822	Linear peptide	GTSGSPIINRK			133	143			NS3 protein	Genome polyprotein	P17763	Dengue virus 4	Dengue virus	12637	The peptide is derived from the NS3 protein.
34918	Linear peptide	LAPTRVVAAEME			221	232			non-structural protein 3	Genome polyprotein	P17763	Dengue virus 4	Dengue virus	12637	The epitope sequence is identical in Dengue virus type 2 and type 3. In type 1, there are two differences - S at position 9 and A at position 12.
37535	Linear peptide	LLLMRTTWA			76	84			nonstructural protein NS4B	Genome polyprotein	P17763	Dengue virus 4	Dengue virus	12637
40472	Linear peptide	LVMLLVHYA			6	14			nonstructural protein NS4B	Genome polyprotein	P17763	Dengue virus 4	Dengue virus	12637
42083	Linear peptide	MLVALLGAM			56	64			NS4A protein	Genome polyprotein	P17763	Dengue virus 4	Dengue virus	12637
62616	Linear peptide	SYKDREWCF			389	397			Chain A, Dengue Virus 4 Ns3 Helicase In Complex With Ssrna	Genome polyprotein	P17763	Dengue virus 4 Thailand/0348/1991	Dengue virus	12637	This peptide was identified in a search of published Dengue NS3 sequences as a variant of epitope A24-NYA from Den-2 strain 16681. The peptide is derived from Dengue NS3 protein.
65552	Linear peptide	TPEGIIPTL			500	508			NS3 protein	Genome polyprotein	P17763	Dengue virus 4	Dengue virus	12637
136826	Linear peptide	CYSQVNPTTL			2337	2346			polyprotein	Genome polyprotein	P17763	Dengue virus 4	Dengue virus	12637
150548	Linear peptide	RSNAAIGAVF			2891	2900			polyprotein	Genome polyprotein	P17763	Dengue virus 4	Dengue virus	12637
150647	Linear peptide	TPMLRHTIEN			2288	2297			polyprotein precursor	Genome polyprotein	P17763	Dengue virus 4	Dengue virus	12637
156711	Linear peptide	LAPTRVVAAEMEEAL			1695	1709			polyprotein precursor	Genome polyprotein	P17763	Dengue virus 4	Dengue virus	12637
167725	Linear peptide	AMTTTLSIPHDLMELIDGIS			50	69			nonstructural protein NS2A	Genome polyprotein	P17763	Dengue virus 4	Dengue virus	12637
180379	Linear peptide	ATGPILTLW			2436	2444			polyprotein	Genome polyprotein	P17763	Dengue virus 4	Dengue virus	12637
180383	Linear peptide	ATGPVLTLW			2436	2444			polyprotein	Genome polyprotein	P17763	Dengue virus 4	Dengue virus	12637
180389	Linear peptide	CLIPTAMAF			106	114			polyprotein	Genome polyprotein	P17763	Dengue virus 4	Dengue virus	12637
180473	Linear peptide	GEFRLRGEQR			1995	2004			polyprotein precursor	Genome polyprotein	P17763	Dengue virus 4	Dengue virus	12637
180475	Linear peptide	GEQRKTFVEL			2001	2010			polyprotein precursor	Genome polyprotein	P17763	Dengue virus 4	Dengue virus	12637
180541	Linear peptide	ITLLCLIPTV			102	111			polyprotein	Genome polyprotein	P17763	Dengue virus 4	Dengue virus	12637
180587	Linear peptide	LATGPVLTLW			2435	2444			polyprotein	Genome polyprotein	P17763	Dengue virus 4	Dengue virus	12637
180596	Linear peptide	LETLMLVALL			2144	2153			polyprotein	Genome polyprotein	P17763	Dengue virus 4	Dengue virus	12637
180640	Linear peptide	MALKDFKEF			2079	2087			polyprotein precursor	Genome polyprotein	P17763	Dengue virus 4	Dengue virus	12637
180648	Linear peptide	MEGVFHTMW			1516	1524			polyprotein	Genome polyprotein	P17763	Dengue virus 4	Dengue virus	12637
180684	Linear peptide	NPRLCTREEF			2877	2886			polyprotein precursor	Genome polyprotein	P17763	Dengue virus 4	Dengue virus	12637
180718	Linear peptide	REDLWCGSL			3330	3338			polyprotein	Genome polyprotein	P17763	Dengue virus 4	Dengue virus	12637
180764	Linear peptide	TETTILDVDL			2262	2271			polyprotein precursor	Genome polyprotein	P17763	Dengue virus 4	Dengue virus	12637
180778	Linear peptide	TPEGIIPTLF			1974	1983			polyprotein precursor	Genome polyprotein	P17763	Dengue virus 4	Dengue virus	12637
180803	Linear peptide	VPLLAMGCY			2330	2338			polyprotein precursor	Genome polyprotein	P17763	Dengue virus 4	Dengue virus	12637
180810	Linear peptide	VTYECPLLV			162	170			polyprotein	Genome polyprotein	P17763	Dengue virus 4	Dengue virus	12637
180843	Linear peptide	YPKTKLTDWD			1868	1877			polyprotein	Genome polyprotein	P17763	Dengue virus 4	Dengue virus	12637
180850	Linear peptide	YTPEGIIPTL			1973	1982			polyprotein precursor	Genome polyprotein	P17763	Dengue virus 4	Dengue virus	12637
182508	Linear peptide	AIAVASGLLW			2179	2188			polyprotein	Genome polyprotein	P17763	Dengue virus 4	Dengue virus	12637
182562	Linear peptide	ALPVYLMTL			1329	1337			polyprotein	Genome polyprotein	P17763	Dengue virus 4	Dengue virus	12637
182563	Linear peptide	ALSEGVYRI			1491	1499			polyprotein	Genome polyprotein	P17763	Dengue virus 4	Dengue virus	12637
182707	Linear peptide	CNLTSTWVMY			181	190			polyprotein	Genome polyprotein	P17763	Dengue virus 4	Dengue virus	12637
182892	Linear peptide	EENMEVEIW			2048	2056			polyprotein	Genome polyprotein	P17763	Dengue virus 4	Dengue virus	12637
182901	Linear peptide	EETNMITLL			1434	1442			polyprotein	Genome polyprotein	P17763	Dengue virus 4	Dengue virus	12637
182919	Linear peptide	EFRLRGEQR			1996	2004			polyprotein	Genome polyprotein	P17763	Dengue virus 4	Dengue virus	12637
182926	Linear peptide	EIASLPTYL			2101	2109			polyprotein	Genome polyprotein	P17763	Dengue virus 4	Dengue virus	12637
182971	Linear peptide	EMCEDTVTY			156	164			polyprotein	Genome polyprotein	P17763	Dengue virus 4	Dengue virus	12637
183231	Linear peptide	FPQSNSPIED			1799	1808			polyprotein	Genome polyprotein	P17763	Dengue virus 4	Dengue virus	12637
183338	Linear peptide	GEIGAVTLDF			1595	1604			polyprotein	Genome polyprotein	P17763	Dengue virus 4	Dengue virus	12637
183353	Linear peptide	GESSSNPTI			2635	2643			polyprotein	Genome polyprotein	P17763	Dengue virus 4	Dengue virus	12637
183407	Linear peptide	GLFGKTQVGV			1503	1512			polyprotein	Genome polyprotein	P17763	Dengue virus 4	Dengue virus	12637
183427	Linear peptide	GLYGNGVVTK			1622	1631			polyprotein	Genome polyprotein	P17763	Dengue virus 4	Dengue virus	12637
183570	Linear peptide	HEMYWVSGV			2703	2711			polyprotein	Genome polyprotein	P17763	Dengue virus 4	Dengue virus	12637
183650	Linear peptide	IAVASGLLW			2180	2188			polyprotein	Genome polyprotein	P17763	Dengue virus 4	Dengue virus	12637
183667	Linear peptide	IEKASLIEV			986	994			polyprotein	Genome polyprotein	P17763	Dengue virus 4	Dengue virus	12637
183672	Linear peptide	IENTSANLSL			2295	2304			polyprotein	Genome polyprotein	P17763	Dengue virus 4	Dengue virus	12637
183818	Linear peptide	IPHDLMELI			1241	1249			polyprotein	Genome polyprotein	P17763	Dengue virus 4	Dengue virus	12637
184051	Linear peptide	KLGEFGRAK			2948	2956			polyprotein	Genome polyprotein	P17763	Dengue virus 4	Dengue virus	12637
184079	Linear peptide	KLTDWDFVV			398	406			NS3 protein	Genome polyprotein	P17763	Dengue virus 4	Dengue virus	12637
184130	Linear peptide	KREDLWCGSL			3329	3338			polyprotein	Genome polyprotein	P17763	Dengue virus 4	Dengue virus	12637
184212	Linear peptide	KVRKDIPQW			3174	3182			polyprotein	Genome polyprotein	P17763	Dengue virus 4	Dengue virus	12637
184318	Linear peptide	LEENMEVEIW			2047	2056			polyprotein	Genome polyprotein	P17763	Dengue virus 4	Dengue virus	12637
184375	Linear peptide	LGKSYAQMW			3246	3254			polyprotein	Genome polyprotein	P17763	Dengue virus 4	Dengue virus	12637
184390	Linear peptide	LIDGISLGL			1248	1256			polyprotein	Genome polyprotein	P17763	Dengue virus 4	Dengue virus	12637
184453	Linear peptide	LLLMRTTWAF			2420	2429			polyprotein	Genome polyprotein	P17763	Dengue virus 4	Dengue virus	12637
184531	Linear peptide	LPESLETLML			2140	2149			polyprotein	Genome polyprotein	P17763	Dengue virus 4	Dengue virus	12637
184566	Linear peptide	LPVYLMTLMK			1330	1339			polyprotein	Genome polyprotein	P17763	Dengue virus 4	Dengue virus	12637
184591	Linear peptide	LSIPHDLMEF			1239	1248			polyprotein	Genome polyprotein	P17763	Dengue virus 4	Dengue virus	12637
184713	Linear peptide	LYAVATTIL			2279	2287			polyprotein	Genome polyprotein	P17763	Dengue virus 4	Dengue virus	12637
184954	Linear peptide	MTTEDMLKVW			3292	3301			polyprotein	Genome polyprotein	P17763	Dengue virus 4	Dengue virus	12637
185050	Linear peptide	NFLEVEDYGF			925	934			polyprotein	Genome polyprotein	P17763	Dengue virus 4	Dengue virus	12637
185147	Linear peptide	NYKERMVTF			511	519			polyprotein	Genome polyprotein	P17763	Dengue virus 4	Dengue virus	12637
185232	Linear peptide	QEEHKETWHY			2772	2781			polyprotein	Genome polyprotein	P17763	Dengue virus 4	Dengue virus	12637
185817	Linear peptide	SWMIRILIGF			161	170			envelope protein	Genome polyprotein	P17763	Dengue virus 4	Dengue virus	12637
185881	Linear peptide	TEIASLPTYL			2100	2109			polyprotein	Genome polyprotein	P17763	Dengue virus 4	Dengue virus	12637
186008	Linear peptide	TPPGATDPF			1791	1799			polyprotein	Genome polyprotein	P17763	Dengue virus 4	Dengue virus	12637
186303	Linear peptide	VLMMLVAPSY			17	26			polyprotein	Genome polyprotein	P17763	Dengue virus 4	Dengue virus	12637
186330	Linear peptide	VMLLVHYAI			2351	2359			polyprotein	Genome polyprotein	P17763	Dengue virus 4	Dengue virus	12637
186347	Linear peptide	VPNYNLIVM			1749	1757			polyprotein	Genome polyprotein	P17763	Dengue virus 4	Dengue virus	12637
186453	Linear peptide	WEPSKGWKNW			3182	3191			polyprotein	Genome polyprotein	P17763	Dengue virus 4	Dengue virus	12637
186550	Linear peptide	YDQENPYRTW			2781	2790			polyprotein	Genome polyprotein	P17763	Dengue virus 4	Dengue virus	12637
186584	Linear peptide	YPLAIPVTM			1454	1462			polyprotein	Genome polyprotein	P17763	Dengue virus 4	Dengue virus	12637
186602	Linear peptide	YSDPLALRE			2077	2085			polyprotein	Genome polyprotein	P17763	Dengue virus 4	Dengue virus	12637
186620	Linear peptide	YVILTILTI			2228	2236			polyprotein	Genome polyprotein	P17763	Dengue virus 4	Dengue virus	12637
186640	Linear peptide	YYMATLKNV			2576	2584			polyprotein	Genome polyprotein	P17763	Dengue virus 4	Dengue virus	12637
186641	Linear peptide	YYMATLKNVT			2576	2585			polyprotein	Genome polyprotein	P17763	Dengue virus 4	Dengue virus	12637
195838	Linear peptide	PNYNLIVMDEAHFTD			1750	1764			polyprotein	Genome polyprotein	P17763	Dengue virus 4	Dengue virus	12637
239411	Linear peptide	ALWYVWQVK			1463	1471			polyprotein	Genome polyprotein	P17763	Dengue virus 4	Dengue virus	12637
239768	Linear peptide	GTSGSPIINK			1607	1616			polyprotein	Genome polyprotein	P17763	Dengue virus 4	Dengue virus	12637
240130	Linear peptide	PPASDLKYSW			880	889			polyprotein	Genome polyprotein	P17763	Dengue virus 4	Dengue virus	12637
418991	Linear peptide	IPVTMALWY			1458	1466			polyprotein	Genome polyprotein	P17763	Dengue virus 4	Dengue virus	12637
419017	Linear peptide	MPAMKRYSAP			3371	3380			polyprotein	Genome polyprotein	P17763	Dengue virus 4	Dengue virus	12637
419048	Linear peptide	SPRLCTREEF			2877	2886			polyprotein	Genome polyprotein	P17763	Dengue virus 4	Dengue virus	12637
539058	Linear peptide	AHFTDPSSVAARGYIST			1760	1776			polyprotein precursor	Genome polyprotein	P17763	Dengue virus 4	Dengue virus	12637
539149	Linear peptide	DCVVKPLDERFSTSLLF			3152	3168			polyprotein	Genome polyprotein	P17763	Dengue virus 4	Dengue virus	12637
539576	Linear peptide	LIVMDEAHFTDPSSVAA			1754	1770			polyprotein precursor	Genome polyprotein	P17763	Dengue virus 4	Dengue virus	12637
539656	Linear peptide	MAISGDDCVVKPLDERF			3146	3162			polyprotein	Genome polyprotein	P17763	Dengue virus 4	Dengue virus	12637
539703	Linear peptide	MVTQLAMTDTTPFGQQR			2824	2840			polyprotein	Genome polyprotein	P17763	Dengue virus 4	Dengue virus	12637
539985	Linear peptide	TLILAPTRVVAAEMEEA			80	96			nonstructural protein NS3, partial	Genome polyprotein	P17763	Dengue virus 4	Dengue virus	12637
540029	Linear peptide	VEMGEAAAIFMTATPPG			1778	1794			polyprotein	Genome polyprotein	P17763	Dengue virus 4	Dengue virus	12637
581940	Linear peptide	APTRVVAAEMEEALRGL			1558	1574			Polyprotein	Genome polyprotein	P17763	Dengue virus 4	Dengue virus	12637
583701	Linear peptide	GVSGGAWVDLVLEHGGCV			14	31			envelope protein	Genome polyprotein	P17763	Dengue virus 4	Dengue virus	12637

## Sheet: DENV2
Epitope	Epitope	Epitope	Epitope	Epitope	Epitope	Epitope	Epitope	Epitope	Epitope	Epitope	Epitope	Epitope	Epitope	Epitope	Epitope	Related Object	Related Object	Related Object	Related Object	Related Object	Related Object	Related Object	Related Object	Related Object	Related Object	Related Object
Epitope ID	Object Type	Description	Epitope Modified Residue(s)	Epitope Modification(s)	Starting Position	Ending Position	Non-peptidic epitope Accession	Epitope Synonyms	Antigen Name	Parent Protein	Parent Protein Accession	Organism Name	Parent Organism	Parent Organism ID	Epitope Comments	Epitope Relationship	Object Type	Description	Starting Position	Ending Position	Non-peptidic object Accession	Synonyms	Antigen Name	Parent Protein	Organism Name	Parent Organism
790	Linear peptide	ADVKKDLISYGGGWK			70	84			Nonstructural protein NS3	Genome polyprotein	P17763	Dengue virus 2 Thailand/16681/84	Dengue virus	12637
2859	Linear peptide	ALRGLPIRY			234	242			NS3 protein	Genome polyprotein	P17763	Dengue virus 2 Thailand/NGS-C/1944	Dengue virus	12637	Peptide recognized by CTL from a dengue-3 (D3) immunized individual, generated by bulk PBMCs culture stimulated with either D2 or D3. Swiss-Prot entry is for polyprotein precursor, and position numbers of epitope in the precursor are different than in the
2877	Linear peptide	ALSELPETL			2137	2145			polyprotein	Genome polyprotein	P17763	Dengue virus 2 S221	Dengue virus	12637
5542	Linear peptide	AVSLDFSPGTSGSPI			125	139			Nonstructural protein NS3	Genome polyprotein	P17763	Dengue virus 2 Thailand/16681/84	Dengue virus	12637
8910	Linear peptide	DKKGKVVGL			1616	1624			Polyprotein	Genome polyprotein	P17763	Dengue virus 2	Dengue virus	12637
10587	Linear peptide	DVFFTPPEK			2622	2630			viral polyprotein	Genome polyprotein	P17763	Dengue virus 2 Thailand/NGS-C/1944	Dengue virus	12637
10643	Linear peptide	DVKKDLISY			71	79			NS3 protein	Genome polyprotein	P17763	Dengue virus 2 Thailand/NGS-C/1944	Dengue virus	12637	This peptide is not able to induce lysis by bulk PBMC cultures from a D3 immunized individual, stimulated in vitro with either D3 or D2, where homolog peptides from these strains are identical except for Asp 71 to Ser. This is caused by the partial agonis
11063	Linear peptide	EAHFTDPASIAARGY			285	299			Nonstructural protein NS3	Genome polyprotein	P17763	Dengue virus 2 Thailand/16681/84	Dengue virus	12637
11125	Linear peptide	EALRGLPIR			233	241			NS3 protein	Genome polyprotein	P17763	Dengue virus 2 Thailand/NGS-C/1944	Dengue virus	12637
13358	Linear peptide	EMEEALRGLPIRYQT			230	244			Nonstructural protein NS3	Genome polyprotein	P17763	Dengue virus 2 Thailand/16681/84	Dengue virus	12637
14325	Linear peptide	ETACLGKSY			3241	3249			polyprotein	Genome polyprotein	P17763	Dengue virus 2	Dengue virus	12637
16553	Linear peptide	FLDLPLPWL			213	221			envelope glycoprotein	Genome polyprotein	P17763	Dengue virus 2	Dengue virus	12637
16757	Linear peptide	FLLVAHYAI			112	120			Nonstructural protein NS4B	Genome polyprotein	P17763	Dengue virus 2	Dengue virus	12637
17802	Linear peptide	FSPGTSGSPIIDKKG			130	144			Nonstructural protein NS3	Genome polyprotein	P17763	Dengue virus 2 Thailand/16681/84	Dengue virus	12637
19225	Linear peptide	GEDGCWYGM			1100	1108			polyprotein	Genome polyprotein	P17763	Dengue virus 2	Dengue virus	12637
22816	Linear peptide	GTSGSPIADK			1608	1617			polyprotein	Genome polyprotein	P17763	Dengue virus 2	Dengue virus	12637
22817	Linear peptide	GTSGSPIADKK			1608	1618			polyprotein	Genome polyprotein	P17763	Dengue virus 2	Dengue virus	12637	The peptide is derived from the NS3 protein.
22818	Linear peptide	GTSGSPIIDK			133	142			Nonstructural protein NS3	Genome polyprotein	P17763	Dengue virus 2	Dengue virus	12637
22819	Linear peptide	GTSGSPIIDKK			133	143			Nonstructural protein NS3	Genome polyprotein	P17763	Dengue virus 2 Thailand/16681/84	Dengue virus	12637	The peptide is derived from the NS3 protein.
22823	Linear peptide	GTSGSPIVDK			133	142			NS3 protein	Genome polyprotein	P17763	Dengue virus 2	Dengue virus	12637	The peptide is derived from the NS3 protein.
22824	Linear peptide	GTSGSPIVDR			1608	1617			polyprotein	Genome polyprotein	P17763	Dengue virus 2	Dengue virus	12637	The peptide is derived from the NS3 protein.
25929	Linear peptide	IEPSWADVKKDLISY			65	79			Nonstructural protein NS3	Genome polyprotein	P17763	Dengue virus 2 Thailand/16681/84	Dengue virus	12637
26965	Linear peptide	ILAPTRVVAAEMEEA			220	234			Nonstructural protein NS3	Genome polyprotein	P17763	Dengue virus 2 Thailand/16681/84	Dengue virus	12637
27061	Linear peptide	ILGDTAWDFG			96	105			envelope glycoprotein	Genome polyprotein	P17763	Dengue virus 2 Thailand/16681/84	Dengue virus	12637
27770	Linear peptide	INYADRRWCF			555	564			Nonstructural protein NS3	Genome polyprotein	P17763	Dengue virus 2 Thailand/16681/84	Dengue virus	12637
31747	Linear peptide	KLAEAIFKL			3054	3062			polyprotein	Genome polyprotein	P17763	Dengue virus 2	Dengue virus	12637
32939	Linear peptide	KPWDIIPMV			2821	2829			polyprotein	Genome polyprotein	P17763	Dengue virus 2	Dengue virus	12637
32941	Linear peptide	KPWDVLPMV			2821	2829			DEN polyprotein	Genome polyprotein	P17763	Dengue virus 2	Dengue virus	12637
32942	Linear peptide	KPWDVLPTV			2821	2829			Polyprotein	Genome polyprotein	P17763	Dengue virus 2	Dengue virus	12637
32943	Linear peptide	KPWDVVPMV			2821	2829			polyprotein	Genome polyprotein	P17763	Dengue virus 2	Dengue virus	12637
35238	Linear peptide	LDNINTPEGIIPSMF			495	509			Nonstructural protein NS3	Genome polyprotein	P17763	Dengue virus 2 Thailand/16681/84	Dengue virus	12637
35568	Linear peptide	LEKTKKDL			2249	2256			Polyprotein	Genome polyprotein	P17763	Dengue virus 2	Dengue virus	12637
37557	Linear peptide	LLLTLLATV			56	64			Nonstructural protein NS4A	Genome polyprotein	P17763	Dengue virus 2	Dengue virus	12637
38400	Linear peptide	LPAIVREAI			1679	1687			polyprotein	Genome polyprotein	P17763	Dengue virus 2 S221	Dengue virus	12637
41093	Linear peptide	MANIFRGSY			2464	2472			polyprotein	Genome polyprotein	P17763	Dengue virus 2	Dengue virus	12637
41407	Linear peptide	MENKAWLVHRQWFLD			201	215			Envelope protein	Genome polyprotein	P17763	Dengue virus 2	Dengue virus	12637
46575	Linear peptide	NYADRKWCF			2031	2039			polyprotein	Genome polyprotein	P17763	Dengue virus 2	Dengue virus	12637	This peptide was identified in a search of published Dengue NS3 sequences as a variant of epitope A24-NYA from Den-2 strain 16681. The peptide is derived from Dengue NS3 protein.
46576	Linear peptide	NYADRRWCF			556	564			NS3 protein	Genome polyprotein	P17763	Dengue virus 2 Thailand/NGS-C/1944	Dengue virus	12637
51388	Linear peptide	QLKGMSYSM			573	581			polyprotein	Genome polyprotein	P17763	Dengue virus 2	Dengue virus	12637
51562	Linear peptide	QLTYVVIAIL			2226	2235			polyprotein	Genome polyprotein	P17763	Dengue virus 2	Dengue virus	12637
53476	Linear peptide	REDQWCGSL			3333	3341			polyprotein	Genome polyprotein	P17763	Dengue virus 2	Dengue virus	12637
54176	Linear peptide	RIKQKGIL			1499	1506			Polyprotein	Genome polyprotein	P17763	Dengue virus 2	Dengue virus	12637
56310	Linear peptide	RVIDPRRCMK			1896	1905			polyprotein	Genome polyprotein	P17763	Dengue virus 2	Dengue virus	12637
57554	Linear peptide	SEMGANFKA			1872	1880			polyprotein, partial	Genome polyprotein	P17763	Dengue virus 2	Dengue virus	12637
65548	Linear peptide	TPEGIIPSL			1975	1983			polyprotein [Dengue virus type 2]	Genome polyprotein	P17763	Dengue virus 2	Dengue virus	12637
65549	Linear peptide	TPEGIIPSM			1975	1983			polyprotein	Genome polyprotein	P17763	Dengue virus 2	Dengue virus	12637
65550	Linear peptide	TPEGIIPSMFEPERE			500	514			Nonstructural protein NS3	Genome polyprotein	P17763	Dengue virus 2 Thailand/16681/84	Dengue virus	12637
65567	Linear peptide	TPFGQQRVF			2838	2846			polyprotein	Genome polyprotein	P17763	Dengue virus 2	Dengue virus	12637
67210	Linear peptide	TVWFVPSIK			358	366			NS3 protein	Genome polyprotein	P17763	Dengue virus 2 Thailand/NGS-C/1944	Dengue virus	12637
69615	Linear peptide	VLLMRTTWA							Genome polyprotein	Genome polyprotein	P17763	Dengue virus 2	Dengue virus	12637
69671	Linear peptide	VLNPYMPSV			2673	2681			polyprotein	Genome polyprotein	P17763	Dengue virus 2	Dengue virus	12637
73428	Linear peptide	YAQMWSLMY			3249	3257			polyprotein	Genome polyprotein	P17763	Dengue virus 2	Dengue virus	12637
74305	Linear peptide	YILRDVSKK			517	525			Nonstructural protein NS5	Genome polyprotein	P17763	Dengue virus 2 Thailand/NGS-C/1944	Dengue virus	12637
110018	Linear peptide	VAFLRFLTI			51	59			polyprotein	Genome polyprotein	P17763	Dengue virus 2	Dengue virus	12637
136890	Linear peptide	TPPGSRDPF			1792	1800			polyprotein	Genome polyprotein	P17763	Dengue virus 2	Dengue virus	12637
150101	Linear peptide	AAAWYLWEV			1463	1471			polyprotein	Genome polyprotein	P17763	Dengue virus 2 S221	Dengue virus	12637
150115	Linear peptide	AIYGAAFSGV			722	731			polyprotein, partial	Genome polyprotein	P17763	Dengue virus 2	Dengue virus	12637
150133	Linear peptide	APIMDEEREI			1805	1814			polyprotein	Genome polyprotein	P17763	Dengue virus 2 S221	Dengue virus	12637
150137	Linear peptide	APTRVVAAEM			222	231			Nonstructural protein NS3	Genome polyprotein	P17763	Dengue virus 2	Dengue virus	12637
150167	Linear peptide	DLMRRGDLPV			2010	2019			polyprotein	Genome polyprotein	P17763	Dengue virus 2 S221	Dengue virus	12637
150206	Linear peptide	FLEEMLRTRV			1131	1140			polyprotein, partial	Genome polyprotein	P17763	Dengue virus 2	Dengue virus	12637
150217	Linear peptide	FPQSNAPIM			1800	1808			polyprotein	Genome polyprotein	P17763	Dengue virus 2	Dengue virus	12637
150224	Linear peptide	FTIMAAILAY			247	256			polyprotein	Genome polyprotein	P17763	Dengue virus 2	Dengue virus	12637
150227	Linear peptide	FTMRHKKATY			2734	2743			polyprotein	Genome polyprotein	P17763	Dengue virus 2	Dengue virus	12637
150243	Linear peptide	GLLTVCYVL			1381	1389			polyprotein	Genome polyprotein	P17763	Dengue virus 2 S221	Dengue virus	12637
150252	Linear peptide	GPLKLFMAL			42	50			polyprotein	Genome polyprotein	P17763	Dengue virus 2	Dengue virus	12637
150259	Linear peptide	GPWHLGKLEM			1041	1050			polyprotein	Genome polyprotein	P17763	Dengue virus 2	Dengue virus	12637
150289	Linear peptide	IILEFFLIV			2202	2210			polyprotein	Genome polyprotein	P17763	Dengue virus 2 S221	Dengue virus	12637
150299	Linear peptide	ILLTAVAPSM			270	279			polyprotein	Genome polyprotein	P17763	Dengue virus 2	Dengue virus	12637
150300	Linear peptide	ILLVAVSFV			1146	1154			polyprotein, partial	Genome polyprotein	P17763	Dengue virus 2	Dengue virus	12637
150304	Linear peptide	IMAVGMVSI			1353	1361			polyprotein	Genome polyprotein	P17763	Dengue virus 2 S221	Dengue virus	12637
150309	Linear peptide	IPMSTYGWNL			2605	2614			polyprotein	Genome polyprotein	P17763	Dengue virus 2	Dengue virus	12637
150319	Linear peptide	ITEAELTGY			450	458			polyprotein	Genome polyprotein	P17763	Dengue virus 2 S221	Dengue virus	12637
150343	Linear peptide	KPRWLDARI			2067	2075			polyprotein	Genome polyprotein	P17763	Dengue virus 2 S221	Dengue virus	12637
150373	Linear peptide	LLILCVTQV			2416	2424			polyprotein	Genome polyprotein	P17763	Dengue virus 2	Dengue virus	12637
150377	Linear peptide	LLLVAHYAI			2355	2363			polyprotein	Genome polyprotein	P17763	Dengue virus 2	Dengue virus	12637
150381	Linear peptide	LLVISGLFPV			1448	1457			polyprotein	Genome polyprotein	P17763	Dengue virus 2 S221	Dengue virus	12637
150387	Linear peptide	LMGLGKGWPL			2318	2327			polyprotein	Genome polyprotein	P17763	Dengue virus 2	Dengue virus	12637
150389	Linear peptide	LMMRTTWAL			2425	2433			polyprotein	Genome polyprotein	P17763	Dengue virus 2	Dengue virus	12637
150391	Linear peptide	LMMTTIGIVL			1228	1237			polyprotein	Genome polyprotein	P17763	Dengue virus 2	Dengue virus	12637
150399	Linear peptide	LQMENKAWLV			231	240			polyprotein	Genome polyprotein	P17763	Dengue virus 2	Dengue virus	12637
150415	Linear peptide	LTDALALGM			1250	1258			polyprotein	Genome polyprotein	P17763	Dengue virus 2 S221	Dengue virus	12637
150425	Linear peptide	LVISGLFPV			1449	1457			polyprotein	Genome polyprotein	P17763	Dengue virus 2	Dengue virus	12637
150445	Linear peptide	MLLILCVTQV			2415	2424			polyprotein	Genome polyprotein	P17763	Dengue virus 2	Dengue virus	12637
150448	Linear peptide	MMATIGIAL			1229	1237			polyprotein	Genome polyprotein	P17763	Dengue virus 2	Dengue virus	12637
150449	Linear peptide	MMATIGIALL			1229	1238			polyprotein	Genome polyprotein	P17763	Dengue virus 2	Dengue virus	12637
150450	Linear peptide	MPVTHSSAA			1922	1930			polyprotein	Genome polyprotein	P17763	Dengue virus 2	Dengue virus	12637
150451	Linear peptide	MPVTHSSAAQ			1922	1931			polyprotein	Genome polyprotein	P17763	Dengue virus 2	Dengue virus	12637
150456	Linear peptide	MSYSMCTGKF			577	586			polyprotein	Genome polyprotein	P17763	Dengue virus 2	Dengue virus	12637
150457	Linear peptide	MTDDIGMGV			1191	1199			polyprotein	Genome polyprotein	P17763	Dengue virus 2 S221	Dengue virus	12637
150461	Linear peptide	MTQKARNAL			2110	2118			polyprotein	Genome polyprotein	P17763	Dengue virus 2	Dengue virus	12637
150526	Linear peptide	RIYSDPLALK			2074	2083			polyprotein	Genome polyprotein	P17763	Dengue virus 2 S221	Dengue virus	12637
150529	Linear peptide	RLITVNPIV			630	638			polyprotein, partial	Genome polyprotein	P17763	Dengue virus 2	Dengue virus	12637
150531	Linear peptide	RLRMDKLQL			566	574			polyprotein	Genome polyprotein	P17763	Dengue virus 2	Dengue virus	12637
150534	Linear peptide	RPASAWTLY			2276	2284			polyprotein	Genome polyprotein	P17763	Dengue virus 2	Dengue virus	12637
150540	Linear peptide	RPTFAAGLLL			1211	1220			polyprotein	Genome polyprotein	P17763	Dengue virus 2 S221	Dengue virus	12637
150541	Linear peptide	RPTPRGTVM			3073	3081			polyprotein	Genome polyprotein	P17763	Dengue virus 2 S221	Dengue virus	12637
150546	Linear peptide	RSCTLPPLRY			1089	1098			polyprotein	Genome polyprotein	P17763	Dengue virus 2 S221	Dengue virus	12637
150554	Linear peptide	RTTWSIHAK			3283	3291			polyprotein	Genome polyprotein	P17763	Dengue virus 2 S221	Dengue virus	12637
150571	Linear peptide	SLLFKTEDGV			136	145			polyprotein	Genome polyprotein	P17763	Dengue virus 2	Dengue virus	12637
150578	Linear peptide	SPCKIPFEIM			611	620			polyprotein	Genome polyprotein	P17763	Dengue virus 2	Dengue virus	12637
150584	Linear peptide	SPILSITISE			1416	1425			polyprotein	Genome polyprotein	P17763	Dengue virus 2	Dengue virus	12637
150610	Linear peptide	TAAAWYLWEV			117	126			non-structural protein 2B, partial	Genome polyprotein	P17763	Dengue virus 2	Dengue virus	12637
150612	Linear peptide	TAEAGGRAY			2126	2134			polyprotein	Genome polyprotein	P17763	Dengue virus 2	Dengue virus	12637
150634	Linear peptide	TLMAMDLGEL			149	158			polyprotein	Genome polyprotein	P17763	Dengue virus 2	Dengue virus	12637
150639	Linear peptide	TLYAVATTFV			2282	2291			polyprotein	Genome polyprotein	P17763	Dengue virus 2	Dengue virus	12637
150640	Linear peptide	TMTDDIGMGV			1176	1185			polyprotein, partial	Genome polyprotein	P17763	Dengue virus 2	Dengue virus	12637
150644	Linear peptide	TPEGIIPSMF			1975	1984			polyprotein	Genome polyprotein	P17763	Dengue virus 2	Dengue virus	12637
150655	Linear peptide	TPRMCTREEF			2881	2890			polyprotein	Genome polyprotein	P17763	Dengue virus 2	Dengue virus	12637
150679	Linear peptide	VIDLDPIPY			2395	2403			polyprotein	Genome polyprotein	P17763	Dengue virus 2 S221	Dengue virus	12637
150686	Linear peptide	VLMMRTTWA			2424	2432			polyprotein	Genome polyprotein	P17763	Dengue virus 2	Dengue virus	12637
150693	Linear peptide	VPNYNLIIM			1750	1758			polyprotein	Genome polyprotein	P17763	Dengue virus 2	Dengue virus	12637
150698	Linear peptide	VPYLGKREDQ			3327	3336			polyprotein	Genome polyprotein	P17763	Dengue virus 2	Dengue virus	12637
150725	Linear peptide	WLVHRQWFL			486	494			polyprotein	Genome polyprotein	P17763	Dengue virus 2	Dengue virus	12637
150740	Linear peptide	YLPAIVREA			1678	1686			polyprotein	Genome polyprotein	P17763	Dengue virus 2 S221	Dengue virus	12637
150741	Linear peptide	YQLAVTIMA			1157	1165			polyprotein, partial	Genome polyprotein	P17763	Dengue virus 2	Dengue virus	12637
150750	Linear peptide	YTDYMPSMK			3370	3378			polyprotein	Genome polyprotein	P17763	Dengue virus 2 S221	Dengue virus	12637
150752	Linear peptide	YVVIAILTV			2229	2237			polyprotein	Genome polyprotein	P17763	Dengue virus 2	Dengue virus	12637
150753	Linear peptide	YVVIAILTVV			2229	2238			polyprotein	Genome polyprotein	P17763	Dengue virus 2	Dengue virus	12637
156711	Linear peptide	LAPTRVVAAEMEEAL			1696	1710			polyprotein	Genome polyprotein	P17763	Dengue virus 2 D2/SG/05K4155DK1/2005	Dengue virus	12637	The authors cite reference Schreiber et al. J Virol 2009;83:4163 [PMID 19211734] as the source of the epitope sequence wherein accession U081177 (GI 158851630) is provided.
161186	Linear peptide	RLLTKPWDVVPMVTQ			326	340			Nonstructural protein NS5	Genome polyprotein	P17763	Dengue virus 2 D2/SG/05K4155DK1/2005	Dengue virus	12637
163027	Linear peptide	NIQTAINQV			3353	3361			Genome polyprotein	Genome polyprotein	P17763	Dengue virus 2	Dengue virus	12637
163620	Linear peptide	TITEEIAVQ			3127	3135			Genome polyprotein	Genome polyprotein	P17763	Dengue virus 2 Thailand/16681/84	Dengue virus	12637
163859	Linear peptide	VTLLCLIPTV							Genome polyprotein	Genome polyprotein	P17763	Dengue virus 2	Dengue virus	12637	The epitope was discovered from Dengue virus 2 infected cells. The sequence is not found in the current Dengue virus 2 entries in Genpept/Genbank database.
174066	Linear peptide	CGGLKNVREVKGLTKGG			2582	2598			viral polyprotein	Genome polyprotein	P17763	Dengue virus 2	Dengue virus	12637	The epitope sequence was provided by the author.
180360	Linear peptide	AAEGINYADRRWCFD			2026	2040			polyprotein	Genome polyprotein	P17763	Dengue virus 2 D2/SG/05K4155DK1/2005	Dengue virus	12637	The authors cite reference Schreiber et al. J Virol 2009;83:4163 [PMID 19211734] as the source of the epitope sequence wherein accession U081177 (GI 158851630) is provided.
180380	Linear peptide	ATGPISTLW			2440	2448			polyprotein	Genome polyprotein	P17763	Dengue virus 2	Dengue virus	12637
180387	Linear peptide	CEALTLATGPISTLW			191	205			Nonstructural protein NS4B	Genome polyprotein	P17763	Dengue virus 2	Dengue virus	12637
180407	Linear peptide	DNINTPEGIIPSMFE			496	510			Nonstructural protein NS3	Genome polyprotein	P17763	Dengue virus 2	Dengue virus	12637
180408	Linear peptide	DPASIAARGY			1765	1774			polyprotein	Genome polyprotein	P17763	Dengue virus 2	Dengue virus	12637
180411	Linear peptide	DTTPFGQQR			2836	2844			polyprotein	Genome polyprotein	P17763	Dengue virus 2	Dengue virus	12637
180428	Linear peptide	EGEWKEGEEVQVLAL			1561	1575			polyprotein	Genome polyprotein	P17763	Dengue virus 2 D2/SG/05K4155DK1/2005	Dengue virus	12637	The authors cite reference Schreiber et al. J Virol 2009;83:4163 [PMID 19211734] as the source of the epitope sequence wherein accession U081177 (GI 158851630) is provided.
180433	Linear peptide	EPGQLKLNWF			663	672			polyprotein	Genome polyprotein	P17763	Dengue virus 2	Dengue virus	12637
180437	Linear peptide	EPKEGTKKLM			2856	2865			polyprotein	Genome polyprotein	P17763	Dengue virus 2	Dengue virus	12637
180440	Linear peptide	EREIPERSWNSGHEW			336	350			Nonstructural protein NS3	Genome polyprotein	P17763	Dengue virus 2	Dengue virus	12637
180443	Linear peptide	ETACLGKSYA			3241	3250			polyprotein	Genome polyprotein	P17763	Dengue virus 2	Dengue virus	12637
180450	Linear peptide	FAGPVSQHNY			1022	1031			polyprotein	Genome polyprotein	P17763	Dengue virus 2	Dengue virus	12637
180453	Linear peptide	FGAIYGAAF			720	728			polyprotein	Genome polyprotein	P17763	Dengue virus 2	Dengue virus	12637
180460	Linear peptide	FPQSNAPIMD			1800	1809			polyprotein	Genome polyprotein	P17763	Dengue virus 2	Dengue virus	12637
180471	Linear peptide	GEARKTFVDL			2002	2011			polyprotein	Genome polyprotein	P17763	Dengue virus 2	Dengue virus	12637
180483	Linear peptide	GKKKTPRMCTREEFT			2877	2891			polyprotein	Genome polyprotein	P17763	Dengue virus 2 D2/SG/05K4155DK1/2005	Dengue virus	12637	The authors cite reference Schreiber et al. J Virol 2009;83:4163 [PMID 19211734] as the source of the epitope sequence wherein accession U081177 (GI 158851630) is provided.
180488	Linear peptide	GPGHEEPIPM			2598	2607			polyprotein	Genome polyprotein	P17763	Dengue virus 2	Dengue virus	12637
180496	Linear peptide	GVFTTNIWLKLKEKQ			936	950			Polyprotein	Genome polyprotein	P17763	Dengue virus 2 D2/SG/05K4155DK1/2005	Dengue virus	12637
180500	Linear peptide	HKKLAEAIFKLTYQN			3052	3066			polyprotein	Genome polyprotein	P17763	Dengue virus 2 D2/SG/05K4155DK1/2005	Dengue virus	12637	The authors cite reference Schreiber et al. J Virol 2009;83:4163 [PMID 19211734] as the source of the epitope sequence wherein accession U081177 (GI 158851630) is provided.
180503	Linear peptide	HPGAGKTKRY			1669	1678			polyprotein	Genome polyprotein	P17763	Dengue virus 2	Dengue virus	12637
180507	Linear peptide	HTGREIVDLMCHATF			1726	1740			polyprotein	Genome polyprotein	P17763	Dengue virus 2 D2/SG/05K4155DK1/2005	Dengue virus	12637	The authors cite reference Schreiber et al. J Virol 2009;83:4163 [PMID 19211734] as the source of the epitope sequence wherein accession U081177 (GI 158851630) is provided.
180512	Linear peptide	IANQATVLM			2311	2319			polyprotein	Genome polyprotein	P17763	Dengue virus 2	Dengue virus	12637
180514	Linear peptide	IAVSMANIF			2460	2468			polyprotein	Genome polyprotein	P17763	Dengue virus 2	Dengue virus	12637
180528	Linear peptide	IPFEIMDLEK			615	624			polyprotein	Genome polyprotein	P17763	Dengue virus 2	Dengue virus	12637
180529	Linear peptide	IPITAAAWY			1459	1467			polyprotein	Genome polyprotein	P17763	Dengue virus 2	Dengue virus	12637
180531	Linear peptide	IPMTGPLVAG			1371	1380			polyprotein	Genome polyprotein	P17763	Dengue virus 2	Dengue virus	12637
180538	Linear peptide	ISGLFPVSIPITAAA			106	120			Nonstructural protein NS2B	Genome polyprotein	P17763	Dengue virus 2 D2/SG/05K4155DK1/2005	Dengue virus	12637
180563	Linear peptide	KILIGVIITWIGMNS			456	470			Envelope protein	Genome polyprotein	P17763	Dengue virus 2 D2/SG/05K4155DK1/2005	Dengue virus	12637
180575	Linear peptide	KRYLPAIVREAIKRG			201	215			Nonstructural protein NS3	Genome polyprotein	P17763	Dengue virus 2	Dengue virus	12637
180579	Linear peptide	KSYAQMWSLMYFHRR			3247	3261			polyprotein	Genome polyprotein	P17763	Dengue virus 2 D2/SG/05K4155DK1/2005	Dengue virus	12637	The authors cite reference Schreiber et al. J Virol 2009;83:4163 [PMID 19211734] as the source of the epitope sequence wherein accession U081177 (GI 158851630) is provided.
180582	Linear peptide	KTWAYHGSYETKQTG			2792	2806			polyprotein	Genome polyprotein	P17763	Dengue virus 2 D2/SG/05K4155DK1/2005	Dengue virus	12637	The authors cite reference Schreiber et al. J Virol 2009;83:4163 [PMID 19211734] as the source of the epitope sequence wherein accession U081177 (GI 158851630) is provided.
180588	Linear peptide	LAYTIGTTHF			254	263			polyprotein	Genome polyprotein	P17763	Dengue virus 2	Dengue virus	12637
180589	Linear peptide	LDARIYSDPLALKEF			596	610			Nonstructural protein NS3	Genome polyprotein	P17763	Dengue virus 2	Dengue virus	12637
180601	Linear peptide	LILCVTQVLM			2417	2426			polyprotein	Genome polyprotein	P17763	Dengue virus 2	Dengue virus	12637
180605	Linear peptide	LMCHATFTM			1734	1742			polyprotein	Genome polyprotein	P17763	Dengue virus 2	Dengue virus	12637
180606	Linear peptide	LMKITAEWLW			2864	2873			polyprotein	Genome polyprotein	P17763	Dengue virus 2	Dengue virus	12637
180611	Linear peptide	LMRRGDLPVWLAYRV			2011	2025			polyprotein	Genome polyprotein	P17763	Dengue virus 2 D2/SG/05K4155DK1/2005	Dengue virus	12637	The authors cite reference Schreiber et al. J Virol 2009;83:4163 [PMID 19211734] as the source of the epitope sequence wherein accession U081177 (GI 158851630) is provided.
180617	Linear peptide	LPIRYQTPAI			1713	1722			polyprotein	Genome polyprotein	P17763	Dengue virus 2	Dengue virus	12637
180618	Linear peptide	LPLPWLPGAD			496	505			polyprotein	Genome polyprotein	P17763	Dengue virus 2	Dengue virus	12637
180620	Linear peptide	LPTFMTQKAR			2106	2115			polyprotein	Genome polyprotein	P17763	Dengue virus 2	Dengue virus	12637
180623	Linear peptide	LPVWLAYKV			2017	2025			polyprotein	Genome polyprotein	P17763	Dengue virus 2	Dengue virus	12637
180624	Linear peptide	LPVWLAYKVA			2017	2026			polyprotein	Genome polyprotein	P17763	Dengue virus 2	Dengue virus	12637
180625	Linear peptide	LPVWLAYRV			2017	2025			polyprotein	Genome polyprotein	P17763	Dengue virus 2	Dengue virus	12637
180626	Linear peptide	LPVWLAYRVA			2017	2026			polyprotein	Genome polyprotein	P17763	Dengue virus 2	Dengue virus	12637
180643	Linear peptide	MAMTDTTPFGQQRVF			2832	2846			polyprotein	Genome polyprotein	P17763	Dengue virus 2 D2/SG/05K4155DK1/2005	Dengue virus	12637	The authors cite reference Schreiber et al. J Virol 2009;83:4163 [PMID 19211734] as the source of the epitope sequence wherein accession U081177 (GI 158851630) is provided.
180646	Linear peptide	MAVGMVSIL			1354	1362			polyprotein	Genome polyprotein	P17763	Dengue virus 2	Dengue virus	12637
180647	Linear peptide	MEEALRGLPIRYQTP			1706	1720			polyprotein	Genome polyprotein	P17763	Dengue virus 2 D2/SG/05K4155DK1/2005	Dengue virus	12637	The authors cite reference Schreiber et al. J Virol 2009;83:4163 [PMID 19211734] as the source of the epitope sequence wherein accession U081177 (GI 158851630) is provided.
180656	Linear peptide	MLIPTAMAF			107	115			polyprotein	Genome polyprotein	P17763	Dengue virus 2	Dengue virus	12637
180667	Linear peptide	MPSMKRFRRE			3374	3383			polyprotein	Genome polyprotein	P17763	Dengue virus 2	Dengue virus	12637
180668	Linear peptide	MPSVIEKMET			2678	2687			polyprotein	Genome polyprotein	P17763	Dengue virus 2	Dengue virus	12637
180671	Linear peptide	MSFRDLGRVM			1175	1184			polyprotein	Genome polyprotein	P17763	Dengue virus 2	Dengue virus	12637
180675	Linear peptide	MSTYGWNLVRLQSGV			2607	2621			polyprotein	Genome polyprotein	P17763	Dengue virus 2 D2/SG/05K4155DK1/2005	Dengue virus	12637	The authors cite reference Schreiber et al. J Virol 2009;83:4163 [PMID 19211734] as the source of the epitope sequence wherein accession U081177 (GI 158851630) is provided.
180681	Linear peptide	NEEYTDYMPSMKRFR			3367	3381			polyprotein	Genome polyprotein	P17763	Dengue virus 2 D2/SG/05K4155DK1/2005	Dengue virus	12637	The authors cite reference Schreiber et al. J Virol 2009;83:4163 [PMID 19211734] as the source of the epitope sequence wherein accession U081177 (GI 158851630) is provided.
180682	Linear peptide	NPEIEDDIF			1650	1658			polyprotein	Genome polyprotein	P17763	Dengue virus 2	Dengue virus	12637
180689	Linear peptide	NRAVHADMGYWIESA			966	980			polyprotein	Genome polyprotein	P17763	Dengue virus 2 D2/SG/05K4155DK1/2005	Dengue virus	12637	The authors cite reference Schreiber et al. J Virol 2009;83:4163 [PMID 19211734] as the source of the epitope sequence wherein accession U081177 (GI 158851630) is provided.
180717	Linear peptide	RDLGRVMVMVGATMT			51	65			Nonstructural protein NS2A	Genome polyprotein	P17763	Dengue virus 2	Dengue virus	12637
180723	Linear peptide	RFLEFEALGF			2973	2982			polyprotein	Genome polyprotein	P17763	Dengue virus 2	Dengue virus	12637
180724	Linear peptide	RGEARKTFVDLMRRG			2001	2015			polyprotein	Genome polyprotein	P17763	Dengue virus 2 D2/SG/05K4155DK1/2005	Dengue virus	12637	The authors cite reference Schreiber et al. J Virol 2009;83:4163 [PMID 19211734] as the source of the epitope sequence wherein accession U081177 (GI 158851630) is provided.
180726	Linear peptide	RMAILGDTAWDFGSL			691	705			polyprotein	Genome polyprotein	P17763	Dengue virus 2 D2/SG/05K4155DK1/2005	Dengue virus	12637	The authors cite reference Schreiber et al. J Virol 2009;83:4163 [PMID 19211734] as the source of the epitope sequence wherein accession U081177 (GI 158851630) is provided.
180734	Linear peptide	RSWNSGHEW			342	350			Nonstructural protein NS3	Genome polyprotein	P17763	Dengue virus 2	Dengue virus	12637
180735	Linear peptide	RVGTKHAILLVAVSF			1153	1167			polyprotein	Genome polyprotein	P17763	Dengue virus 2 D2/SG/05K4155DK1/2005	Dengue virus	12637	The authors cite reference Schreiber et al. J Virol 2009;83:4163 [PMID 19211734] as the source of the epitope sequence wherein accession U081177 (GI 158851630) is provided.
180750	Linear peptide	SPGTSGSPIIDKKGK			131	145			Nonstructural protein NS3	Genome polyprotein	P17763	Dengue virus 2 D2/SG/05K4155DK1/2005	Dengue virus	12637
180756	Linear peptide	STRVEMGEAAGIFMT			301	315			Nonstructural protein NS3	Genome polyprotein	P17763	Dengue virus 2	Dengue virus	12637
180758	Linear peptide	SWHYDQDHPYKTWAY			291	305			Nonstructural protein NS5	Genome polyprotein	P17763	Dengue virus 2 D2/SG/05K4155DK1/2005	Dengue virus	12637
180774	Linear peptide	TLRVLNLVENWLNNN			2652	2666			polyprotein	Genome polyprotein	P17763	Dengue virus 2 D2/SG/05K4155DK1/2005	Dengue virus	12637	The authors cite reference Schreiber et al. J Virol 2009;83:4163 [PMID 19211734] as the source of the epitope sequence wherein accession U081177 (GI 158851630) is provided.
180781	Linear peptide	TPQDNQLTY			2221	2229			polyprotein	Genome polyprotein	P17763	Dengue virus 2	Dengue virus	12637
180789	Linear peptide	TVIDLDPIPYDPKFE			2394	2408			polyprotein	Genome polyprotein	P17763	Dengue virus 2 D2/SG/05K4155DK1/2005	Dengue virus	12637	The authors cite reference Schreiber et al. J Virol 2009;83:4163 [PMID 19211734] as the source of the epitope sequence wherein accession U081177 (GI 158851630) is provided.
180794	Linear peptide	VATTFVTPM			2286	2294			polyprotein	Genome polyprotein	P17763	Dengue virus 2	Dengue virus	12637
180802	Linear peptide	VPLLAIGCY			2334	2342			polyprotein	Genome polyprotein	P17763	Dengue virus 2	Dengue virus	12637
180814	Linear peptide	WAYHGSYET			2794	2802			polyprotein	Genome polyprotein	P17763	Dengue virus 2	Dengue virus	12637
180816	Linear peptide	WGNGCGLFGKGGIVT			381	395			polyprotein	Genome polyprotein	P17763	Dengue virus 2 D2/SG/05K4155DK1/2005	Dengue virus	12637	The authors cite reference Schreiber et al. J Virol 2009;83:4163 [PMID 19211734] as the source of the epitope sequence wherein accession U081177 (GI 158851630) is provided.
180817	Linear peptide	WHYDQDHPY			2783	2791			polyprotein	Genome polyprotein	P17763	Dengue virus 2	Dengue virus	12637
180818	Linear peptide	WILRHPGFTMMAAIL			126	140			Membrane glycoprotein precursor	Genome polyprotein	P17763	Dengue virus 2 D2/SG/05K4155DK1/2005	Dengue virus	12637
180828	Linear peptide	YAQMWSLMYF			3249	3258			polyprotein	Genome polyprotein	P17763	Dengue virus 2	Dengue virus	12637
182421	Linear peptide	AAGRKSLTL			2089	2097			polyprotein	Genome polyprotein	P17763	Dengue virus 2	Dengue virus	12637
182687	Linear peptide	AYRIKQRGIL			1497	1506			polyprotein	Genome polyprotein	P17763	Dengue virus 2	Dengue virus	12637
182747	Linear peptide	CYSQVNPITL			2341	2350			polyprotein	Genome polyprotein	P17763	Dengue virus 2	Dengue virus	12637
182846	Linear peptide	EAKQPATLR			329	337			polyprotein	Genome polyprotein	P17763	Dengue virus 2	Dengue virus	12637
182848	Linear peptide	EARKTFVDL			2003	2011			polyprotein	Genome polyprotein	P17763	Dengue virus 2	Dengue virus	12637
182855	Linear peptide	EAVEDGRFWE			2915	2924			polyprotein	Genome polyprotein	P17763	Dengue virus 2	Dengue virus	12637
182892	Linear peptide	EENMEVEIW			2049	2057			polyprotein	Genome polyprotein	P17763	Dengue virus 2	Dengue virus	12637
182898	Linear peptide	EEREIPERSW			1810	1819			polyprotein	Genome polyprotein	P17763	Dengue virus 2	Dengue virus	12637
182938	Linear peptide	EKEENLVNSL			1115	1124			polyprotein	Genome polyprotein	P17763	Dengue virus 2	Dengue virus	12637
183310	Linear peptide	GAAFSGVSW			725	733			polyprotein	Genome polyprotein	P17763	Dengue virus 2	Dengue virus	12637
183347	Linear peptide	GERKKLKPRW			2061	2070			polyprotein	Genome polyprotein	P17763	Dengue virus 2	Dengue virus	12637
183437	Linear peptide	GMNSRSTSL			747	755			polyprotein	Genome polyprotein	P17763	Dengue virus 2	Dengue virus	12637
183577	Linear peptide	HFQRALIFIL			262	271			polyprotein	Genome polyprotein	P17763	Dengue virus 2	Dengue virus	12637
183619	Linear peptide	HTWTEQYKF			26	34			nonstructural glycoprotein NS-1	Genome polyprotein	P17763	Dengue virus 2	Dengue virus	12637
183621	Linear peptide	HVQRIETWIL			233	242			polyprotein	Genome polyprotein	P17763	Dengue virus 2	Dengue virus	12637
183670	Linear peptide	IENSSVNVSL			2299	2308			polyprotein	Genome polyprotein	P17763	Dengue virus 2	Dengue virus	12637
183708	Linear peptide	IGMNSRSTSL			746	755			polyprotein	Genome polyprotein	P17763	Dengue virus 2	Dengue virus	12637
183724	Linear peptide	IKRGLRTLIL			1687	1696			polyprotein	Genome polyprotein	P17763	Dengue virus 2	Dengue virus	12637
183741	Linear peptide	ILCVPNAVIL			1279	1288			polyprotein	Genome polyprotein	P17763	Dengue virus 2	Dengue virus	12637
183747	Linear peptide	ILIGVIITW			737	745			polyprotein	Genome polyprotein	P17763	Dengue virus 2	Dengue virus	12637
183748	Linear peptide	ILIGVVITW			737	745			polyprotein, partial	Genome polyprotein	P17763	Dengue virus 2	Dengue virus	12637
183766	Linear peptide	ILNRRRRTA			94	102			polyprotein	Genome polyprotein	P17763	Dengue virus 2	Dengue virus	12637
183779	Linear peptide	IMAVGMVSIL			1353	1362			polyprotein	Genome polyprotein	P17763	Dengue virus 2	Dengue virus	12637
183781	Linear peptide	IMDLEKRHVL			619	628			polyprotein	Genome polyprotein	P17763	Dengue virus 2	Dengue virus	12637
183819	Linear peptide	IPITAAAWYL			1459	1468			polyprotein	Genome polyprotein	P17763	Dengue virus 2	Dengue virus	12637
183825	Linear peptide	IPLALTIKGL			1319	1328			polyprotein	Genome polyprotein	P17763	Dengue virus 2	Dengue virus	12637
183840	Linear peptide	IQKETLVTF			512	520			polyprotein	Genome polyprotein	P17763	Dengue virus 2	Dengue virus	12637
183841	Linear peptide	IQMSSGNLLF			550	559			polyprotein	Genome polyprotein	P17763	Dengue virus 2	Dengue virus	12637
184131	Linear peptide	KREDQWCGSL			3332	3341			polyprotein	Genome polyprotein	P17763	Dengue virus 2	Dengue virus	12637
184234	Linear peptide	KWKSRLNAL			2503	2511			polyprotein	Genome polyprotein	P17763	Dengue virus 2	Dengue virus	12637
184300	Linear peptide	LATLRKYCI			53	61			envelope protein	Genome polyprotein	P17763	Dengue virus 2	Dengue virus	12637
184318	Linear peptide	LEENMEVEIW			2048	2057			polyprotein	Genome polyprotein	P17763	Dengue virus 2	Dengue virus	12637
184337	Linear peptide	LEKRHVLGRL			622	631			polyprotein	Genome polyprotein	P17763	Dengue virus 2	Dengue virus	12637
184373	Linear peptide	LGKKKTPRM			2876	2884			polyprotein	Genome polyprotein	P17763	Dengue virus 2	Dengue virus	12637
184378	Linear peptide	LGMLQGRGPL			35	44			polyprotein	Genome polyprotein	P17763	Dengue virus 2	Dengue virus	12637
184439	Linear peptide	LLILCVTQVL			2416	2425			polyprotein	Genome polyprotein	P17763	Dengue virus 2	Dengue virus	12637
184467	Linear peptide	LLQMEDKAWL			478	487			polyprotein	Genome polyprotein	P17763	Dengue virus 2	Dengue virus	12637
184512	Linear peptide	LMWKQITPEL			841	850			polyprotein	Genome polyprotein	P17763	Dengue virus 2	Dengue virus	12637
184518	Linear peptide	LNRRRRTAG			95	103			polyprotein	Genome polyprotein	P17763	Dengue virus 2	Dengue virus	12637
184571	Linear peptide	LQLKGMSYSM			572	581			polyprotein	Genome polyprotein	P17763	Dengue virus 2	Dengue virus	12637
184643	Linear peptide	LTIPPTAGIL			21	30			polyprotein	Genome polyprotein	P17763	Dengue virus 2	Dengue virus	12637
184755	Linear peptide	MDLEKRHVL			620	628			polyprotein	Genome polyprotein	P17763	Dengue virus 2	Dengue virus	12637
184814	Linear peptide	MGLGKGWPL			2319	2327			polyprotein	Genome polyprotein	P17763	Dengue virus 2	Dengue virus	12637
184840	Linear peptide	MLINRFTMR			2729	2737			polyprotein	Genome polyprotein	P17763	Dengue virus 2	Dengue virus	12637
184864	Linear peptide	MLRTRVGTK			1149	1157			polyprotein	Genome polyprotein	P17763	Dengue virus 2	Dengue virus	12637
184899	Linear peptide	MRGAKRMAI			686	694			polyprotein	Genome polyprotein	P17763	Dengue virus 2	Dengue virus	12637
184900	Linear peptide	MRGAKRMAIL			686	695			polyprotein	Genome polyprotein	P17763	Dengue virus 2	Dengue virus	12637
184920	Linear peptide	MSSGNLLFTG			552	561			polyprotein, partial	Genome polyprotein	P17763	Dengue virus 2	Dengue virus	12637
184957	Linear peptide	MTTEDMLTVW			3295	3304			polyprotein	Genome polyprotein	P17763	Dengue virus 2	Dengue virus	12637
185104	Linear peptide	NRRRRTAGV			96	104			polyprotein	Genome polyprotein	P17763	Dengue virus 2	Dengue virus	12637
185200	Linear peptide	PRRCMKPVIL			1900	1909			polyprotein	Genome polyprotein	P17763	Dengue virus 2	Dengue virus	12637
185342	Linear peptide	RAVHADMGY			192	200			nonstructural protein 1, partial	Genome polyprotein	P17763	Dengue virus 2	Dengue virus	12637
185388	Linear peptide	RIKQKGILGY			1499	1508			polyprotein	Genome polyprotein	P17763	Dengue virus 2	Dengue virus	12637
185399	Linear peptide	RKKARSTPF			5	13			polyprotein	Genome polyprotein	P17763	Dengue virus 2	Dengue virus	12637
185447	Linear peptide	RNALDNLAVL			2115	2124			polyprotein	Genome polyprotein	P17763	Dengue virus 2	Dengue virus	12637
185465	Linear peptide	RPLKEKEENL			1111	1120			polyprotein	Genome polyprotein	P17763	Dengue virus 2	Dengue virus	12637
185491	Linear peptide	RREEEEAGVL			3381	3390			polyprotein	Genome polyprotein	P17763	Dengue virus 2	Dengue virus	12637
185758	Linear peptide	SRSTSLSVSL			750	759			polyprotein	Genome polyprotein	P17763	Dengue virus 2	Dengue virus	12637
185831	Linear peptide	SYSMCTGKF			578	586			polyprotein	Genome polyprotein	P17763	Dengue virus 2	Dengue virus	12637
185931	Linear peptide	TKQTGSASSM			2802	2811			polyprotein	Genome polyprotein	P17763	Dengue virus 2	Dengue virus	12637
186002	Linear peptide	TPMLRHSIE			2292	2300			polyprotein	Genome polyprotein	P17763	Dengue virus 2	Dengue virus	12637
186041	Linear peptide	TRVGTKHAIL			1152	1161			polyprotein	Genome polyprotein	P17763	Dengue virus 2	Dengue virus	12637
186058	Linear peptide	TSKKRSWPL			1341	1349			polyprotein	Genome polyprotein	P17763	Dengue virus 2	Dengue virus	12637
186192	Linear peptide	VAATMANEM			2238	2246			polyprotein	Genome polyprotein	P17763	Dengue virus 2	Dengue virus	12637
186211	Linear peptide	VDRKGKVVGL			1615	1624			polyprotein	Genome polyprotein	P17763	Dengue virus 2	Dengue virus	12637
186219	Linear peptide	VEDGRFWEL			2917	2925			polyprotein	Genome polyprotein	P17763	Dengue virus 2	Dengue virus	12637
186242	Linear peptide	VEMGEAAGIF			1779	1788			polyprotein	Genome polyprotein	P17763	Dengue virus 2	Dengue virus	12637
186264	Linear peptide	VGRQEKGKSL			128	137			polyprotein	Genome polyprotein	P17763	Dengue virus 2	Dengue virus	12637
186301	Linear peptide	VLMHRGKRI			1532	1540			polyprotein	Genome polyprotein	P17763	Dengue virus 2	Dengue virus	12637
186354	Linear peptide	VQQLTKRFSL			26	35			polyprotein	Genome polyprotein	P17763	Dengue virus 2	Dengue virus	12637
186474	Linear peptide	WKTWGKAKML			890	899			polyprotein	Genome polyprotein	P17763	Dengue virus 2	Dengue virus	12637
190862	Linear peptide	MVTQMAMTDTTPFGQQR			2828	2844			polyprotein	Genome polyprotein	P17763	Dengue virus 2	Dengue virus	12637
240933	Linear peptide	TPMLRHSI			2292	2299			polyprotein	Genome polyprotein	P17763	Dengue virus 2 S221	Dengue virus	12637
539144	Linear peptide	CVVKPLDDRFASALTAL			3156	3172			polyprotein	Genome polyprotein	P17763	Dengue virus 2	Dengue virus	12637
539436	Linear peptide	ISGDDCVVKPLDDRFA			3151	3166			polyprotein	Genome polyprotein	P17763	Dengue virus 2	Dengue virus	12637
539620	Linear peptide	LRTLILAPTRVVAAEM			1691	1706			polyprotein	Genome polyprotein	P17763	Dengue virus 2	Dengue virus	12637
539751	Linear peptide	NYNLIIMDEAHFTDPA			1752	1767			polyprotein	Genome polyprotein	P17763	Dengue virus 2	Dengue virus	12637
539752	Linear peptide	NYNLIIMDEAHFTDPASI			1752	1769			polyprotein	Genome polyprotein	P17763	Dengue virus 2	Dengue virus	12637
539985	Linear peptide	TLILAPTRVVAAEMEEA			1693	1709			polyprotein	Genome polyprotein	P17763	Dengue virus 2	Dengue virus	12637
583702	Linear peptide	GVSGGSWVDIVLEHGSCV			14	31			envelope glycoprotein, partial	Genome polyprotein	P17763	Dengue virus 2	Dengue virus	12637
