# Supplementary material for: Conserved epitopes with high HLA-I population coverage are targets of CD8+ T cells associated with high IFN-γ responses against all dengue virus serotypes
Source: Sci Rep. 2020 Nov 24;10:20497. doi: 10.1038/s41598-020-77565-2 (PMC7687909; doi:10.1038/s41598-020-77565-2)
Supplement: Supplementary file 3 — Supplementary Table 3. [file 41598_2020_77565_MOESM3_ESM.xlsx]

## Sheet: SNVs
DENV1 Epitope regions			DENV1 Non-epitope regions			DENV2 Epitope regions			DENV2 Non-epitope regions			DENV3 Epitope regions			DENV3 Non-epitope regions			DENV4 Epitope regions			DENV4 Non-epitope regions
Position	Shannon Entropy		Position	Shannon Entropy		Position	Shannon Entropy		Position	Shannon Entropy		Position	Shannon Entropy		Position	Shannon Entropy		Position	Shannon Entropy		Position	Shannon Entropy
46	0.0104038		9	0.0327777		9	0.0217068		72	0.00147303		35	0.0294641		8	0.00147303		102	0.0208141		8	0.00938386
88	0.00274605		10	0.00274605		10	0.0494772		106	0.0310882		65	0.00656502		39	0.00394357		111	0.0121297		23	0.00274605
90	0.031956		26	0.0302993		43	0.00274605		166	0.0280993		106	0.00394357		82	0.0104038		165	0.00274605		34	0.00903544
94	0.00394357		70	0.0311299		50	0.00147303		169	0.11835		108	0.028624		86	0.00274605		170	0.00394357		49	0.0217068
95	0.00147303		75	0.0252119		63	0.00147303		171	0.00274605		112	0.0294641		95	0.00147303		185	0.00147303		77	0.00147303
99	0.00274605		114	0.00147303		97	0.00620406		189	0.00147303		143	0.00147303		97	0.0104038		186	0.0148464		81	0.0152909
100	0.00394357		127	0.00147303		101	0.0199141		195	0.00147303		263	0.00147303		103	0.00147303		269	0.433123		96	0.0171668
109	0.031956		129	0.0104038		102	0.00394357		196	0.0267976		266	0.00274605		129	0.00274605		271	0.00274605		98	0.0171668
112	0.00147303		143	0.00549205		104	0.04598		280	0.0104038		270	0.00549205		169	0.0284013		298	0.00147303		128	0.00274605
335	0.0162337		145	0.00274605		108	0.0199141		351	0.0266845		280	0.00274605		171	0.025511		500	0.00981872		129	0.00147303
450	0.0143377		158	0.0143377		112	0.0439362		361	0.00147303		503	0.00274605		200	0.00938386		512	0.0156264		196	0.00274605
451	0.0407783		160	0.00147303		129	0.0331307		363	0.0222868		511	0.0104038		221	0.00509205		517	0.00147303		265	0.00620406
741	0.0327777		163	0.00274605		130	0.0222868		371	0.039889		550	0.0104038		242	0.00938386		734	0.0195767		317	0.00147303
755	0.00147303		169	0.0104038		142	0.00147303		406	0.00274605		581	0.0313079		317	0.00834578		740	0.0131496		325	0.0133735
764	0.0327777		173	0.0283948		143	0.0199141		409	0.0449059		583	0.0114078		348	0.0112958		882	0.0430312		343	0.0518516
1022	0.00294605		184	0.00274605		145	0.00147303		411	0.0171668		732	0.028624		361	0.0483834		883	0.0277789		375	0.00509205
1161	0.00147303		186	0.00394357		153	0.0466262		419	0.00147303		739	0.00509205		404	0.0172927		884	0.00147303		399	0.0171668
1165	0.00147303		203	0.00767702		234	0.0431104		421	0.0253381		861	0.00394357		409	0.00394357		926	0.0277789		401	0.00394357
1209	0.00274605		221	0.00274605		241	0.0123972		429	0.0252119		866	0.0154954		412	0.0199141		927	0.0395695		402	0.00274605
1218	0.00147303		232	0.0145493		248	0.00274605		440	0.00783798		1112	0.028624		420	0.00274605		988	0.0454025		407	0.00147303
1266	0.0217068		236	0.0180909		249	0.00147303		442	0.00147303		1137	0.00394357		434	0.0211097		1238	0.0365011		409	0.00274605
1269	0.0243449		250	0.00274605		258	0.00274605		444	0.0427121		1161	0.00394357		440	0.0180909		1239	0.0190065		411	0.00274605
1270	0.00509205		252	0.00728701		262	0.0256495		449	0.00274605		1162	0.0294641		449	0.0310882		1240	0.00274605		424	0.00147303
1274	0.0329936		257	0.00274605		266	0.0406797		462	0.00147303		1163	0.00394357		452	0.0224366		1243	0.00147303		426	0.00394357
1275	0.00147303		288	0.0347011		273	0.00274605		506	0.0226596		1164	0.00274605		605	0.00620406		1248	0.0134906		428	0.00147303
1286	0.041336		317	0.0305241		275	0.00147303		508	0.0180909		1179	0.00509205		609	0.0448075		1249	0.00274605		434	0.00394357
1289	0.0302993		363	0.00938386		276	0.0114078		588	0.0445827		1180	0.00620406		621	0.00728701		1343	0.0156322		435	0.00147303
1293	0.00147303		368	0.00541656		332	0.0235065		602	0.00620406		1544	0.00394357		635	0.00394357		1393	0.00147303		439	0.00274605
1295	0.0238569		376	0.00147303		333	0.00834578		604	0.00274605		1872	0.0171668		640	0.00147303		1402	0.00668953		441	0.00147303
1298	0.019429		394	0.0385102		341	0.0114078		639	0.00788701		2022	0.00274605		643	0.00147303		1404	0.00394357		442	0.00394357
1301	0.00147303		409	0.00728701		450	0.0110916		640	0.00274605		2062	0.0208141		657	0.00509205		1433	0.00274605		453	0.00620406
1305	0.00656502		435	0.0358655		483	0.0496746		660	0.00728701		2086	0.0180909		660	0.00394357		1439	0.00147303		456	0.00147303
1365	0.00147303		441	0.031956		620	0.0294641		662	0.00274605		2357	0.0332843		663	0.028624		1460	0.0399945		479	0.00274605
1451	0.00541656		514	0.00938386		626	0.0235194		764	0.0238569		2489	0.0162337		727	0.00274605		1463	0.0186396		481	0.00421906
1455	0.00147303		552	0.00147303		670	0.0243449		765	0.00509205		2826	0.00728701		759	0.0294641		1467	0.0184648		482	0.00620406
1457	0.0327777		575	0.00147303		742	0.0277789		771	0.0411614		2862	0.00274605		762	0.00274605		1491	0.0277789		501	0.0431104
1495	0.00274605		577	0.0257451		892	0.0171668		772	0.0104038		2864	0.036023		769	0.00274605		1493	0.0133735		506	0.00549205
1501	0.0349544		592	0.00834578		939	0.0114078		777	0.00394357		2879	0.0199141		775	0.00728701		1505	0.00421906		509	0.00274605
1560	0.0363094		604	0.0361009		945	0.00274605		780	0.00728701		2919	0.0334285		778	0.00834578		1516	0.00668953		531	0.00274605
1645	0.00274605		617	0.00938386		947	0.0423362		785	0.00620406		2922	0.00274605		779	0.00394357		1616	0.0180909		544	0.00728701
1683	0.00147303		618	0.00620406		949	0.0252119		796	0.00274605		3167	0.00147303		790	0.00394357		1766	0.0182807		554	0.00394357
1691	0.00274605		619	0.00421906		967	0.00274605		825	0.0208141		3326	0.0335951		820	0.00147303		1795	0.0271046		569	0.00274605
1692	0.00274605		626	0.00274605		1022	0.0208141		855	0.0341841		3355	0.0321079		844	0.00274605		1796	0.0143377		603	0.00147303
1696	0.00294605		632	0.00147303		1031	0.00147303		859	0.00421906					867	0.00147303		1894	0.00147303		608	0.00620406
1730	0.0270903		649	0.0294641		1047	0.0199141		862	0.00147303					869	0.00274605		1908	0.00656502		614	0.00620406
1768	0.0345544		659	0.00509205		1099	0.00274605		868	0.00509205					882	0.00147303		1911	0.00147303		625	0.00147303
1798	0.00274605		660	0.0252119		1154	0.0190065		869	0.00938386					895	0.00274605		1939	0.00394357		627	0.00274605
1800	0.00147303		662	0.00274605		1160	0.0116203		874	0.00147303					901	0.00728701		1940	0.00394357		630	0.030871
1807	0.00147303		674	0.00509205		1164	0.00509205		878	0.00394357					918	0.00728701		1954	0.0104038		633	0.0415589
1813	0.00147303		705	0.00394357		1165	0.0100329		887	0.00274605					919	0.0208365		1973	0.00274605		634	0.00509205
1927	0.0104038		708	0.00147303		1168	0.00620406		903	0.729573					920	0.00147303		2079	0.00509205		636	0.0277789
1949	0.0231795		716	0.00509205		1178	0.0208141		904	0.0152909					943	0.00620406		2104	0.0152909		639	0.00274605
2113	0.0330477		719	0.0294641		1184	0.0208141		906	0.0208141					947	0.0110916		2150	0.00147303		644	0.00620406
2114	0.00147303		722	0.00147303		1189	0.00147303		916	0.00274605					951	0.0247792		2156	0.00147303		645	0.00147303
2183	0.0208141		844	0.00274605		1190	0.0101839		952	0.0225927					961	0.0208141		2179	0.0324967		655	0.00147303
2184	0.00147303		852	0.00274605		1192	0.0162337		953	0.00394357					990	0.0208141		2182	0.00274605		658	0.00147303
2187	0.028624		858	0.00147303		1199	0.00394357		987	0.0494296					1024	0.00147303		2262	0.00549205		663	0.0316515
2278	0.0205409		861	0.00938386		1231	0.0495127		995	0.00509205					1029	0.0392072		2298	0.00274605		664	0.00274605
2292	0.0247568		868	0.0323769		1236	0.0523929		997	0.0208141					1061	0.00394357		2335	0.00509205		672	0.00274605
2407	0.00274605		869	0.047874		1278	0.00274605		1017	0.00274605					1066	0.00147303		2354	0.00421906		681	0.00274605
2456	0.00274605		873	0.0182411		1280	0.0476677		1021	0.00509205					1123	0.00274605		2355	0.00620406		708	0.0114078
2607	0.00394357		878	0.00147303		1342	0.0269286		1036	0.00394357					1129	0.0171668		2421	0.00147303		718	0.00147303
2616	0.00938386		886	0.0435062		1353	0.0152909		1039	0.0208141					1130	0.00823798		2429	0.0171668		757	0.0100329
2688	0.00147303		887	0.00147303		1421	0.00274605		1053	0.00147303					1166	0.00394357		2440	0.0127787		761	0.00147303
2693	0.00147303		892	0.00274605		1422	0.00147303		1054	0.0104038					1190	0.00274605		2441	0.0189793		773	0.012289
2738	0.00274605		903	0.0380839		1424	0.00274605		1056	0.0208141					1192	0.00147303		2711	0.0138701		776	0.00274605
2818	0.0327777		906	0.00656502		1454	0.0438086		1061	0.0190065					1258	0.0180909		2772	0.0114078		779	0.0104038
2871	0.0301956		914	0.033397		1457	0.0190065		1132	0.0208141					1262	0.00147303		2783	0.00620406		783	0.0180909
2875	0.00274605		919	0.00274605		1503	0.0446496		1139	0.00274605					1267	0.00509205		2877	0.0199141		785	0.033397
2921	0.00394357		921	0.0197867		1506	0.0104038		1210	0.00274605					1275	0.0292515		2883	0.00394357		795	0.00509205
3055	0.00394357		937	0.0133735		1536	0.0446496		1242	0.00147303					1278	0.00834578		2892	0.00147303		796	0.0143377
3058	0.045484		950	0.00509205		1548	0.00620406		1243	0.0115058					1283	0.0152909		3158	0.00147303		826	0.00274605
3059	0.0133735		953	0.0317719		1615	0.0256158		1246	0.0104038					1299	0.00394357		3163	0.0305241		840	0.00274605
3109	0.0302993		999	0.0217521		1616	0.00274605		1247	0.0171668					1300	0.0104038		3179	0.00620406		862	0.00147303
3119	0.00274605		1002	0.0104038		1617	0.0446496		1260	0.0155145					1305	0.023182		3183	0.00274605		867	0.00147303
3122	0.0302993		1017	0.00274605		1652	0.00274605		1262	0.00147303					1314	0.00394357		3372	0.0123972		872	0.0128806
3162	0.0131496		1039	0.00509205		1720	0.00620406		1263	0.00509205					1319	0.00394357		3373	0.0128806		877	0.00421906
3171	0.00541656		1053	0.0104038		1808	0.0217068		1265	0.00274605					1320	0.0407664		3375	0.00394357		879	0.0133735
3183	0.00147303		1068	0.00147303		1812	0.00274605		1266	0.00668953					1335	0.0131496		3379	0.00274605		896	0.00274605
			1098	0.00274605		1820	0.00274605		1289	0.00668953					1340	0.0196833		3380	0.00509205		902	0.0114078
			1099	0.028624		1893	0.0114078		1298	0.0211097					1343	0.00147303					903	0.00274605
			1122	0.0302993		2010	0.00274605		1301	0.0446496					1364	0.00394357					905	0.00147303
			1139	0.0225927		2024	0.0431104		1308	0.00274605					1402	0.0368245					909	0.00668953
			1142	0.0363511		2033	0.00147303		1313	0.00147303					1403	0.00274605					920	0.00147303
			1145	0.00147303		2036	0.0294641		1316	0.0243449					1452	0.0143377					938	0.00147303
			1157	0.00509205		2052	0.0190065		1366	0.00394357					1472	0.00394357					945	0.00274605
			1168	0.0368245		2063	0.00274605		1400	0.00274605					1504	0.00620406					952	0.00274605
			1171	0.00783798		2097	0.00274605		1402	0.0252119					1533	0.0364735					1019	0.0171668
			1172	0.00147303		2114	0.0208141		1404	0.00394357					1557	0.00394357					1020	0.0141535
			1183	0.00274605		2115	0.0104038		1405	0.026073					1559	0.00394357					1025	0.00696502
			1191	0.00938386		2116	0.241759		1408	0.0208141					1560	0.00728701					1038	0.00394357
			1192	0.00147303		2129	0.0152909		1438	0.00620406					1577	0.00274605					1039	0.0277879
			1194	0.00421906		2132	0.00938386		1439	0.00147303					1585	0.00394357					1050	0.00147303
			1199	0.00147303		2135	0.00620406		1488	0.0208141					1588	0.028624					1060	0.00894997
			1233	0.00394357		2156	0.00728701		1489	0.0208141					1592	0.00147303					1061	0.00421906
			1241	0.00147303		2256	0.0279572		1490	0.00394357					1619	0.00274605					1062	0.00274605
			1260	0.031956		2291	0.0288183		1590	0.0322752					1641	0.00274605					1064	0.0392072
			1279	0.00274605		2323	0.00938386		1592	0.00147303					1682	0.184261					1066	0.00147303
			1282	0.0123972		2334	0.00274605		1595	0.00394357					1721	0.00274605					1113	0.0104038
			1283	0.00620406		2355	0.00274605		1635	0.0252119					1728	0.00728701					1115	0.00147303
			1285	0.00147303		2358	0.00147303		1646	0.00274605					1755	0.00834578					1125	0.0279208
			1326	0.0302993		2399	0.0431104		1661	0.0234719					1756	0.00509205					1128	0.00147303
			1337	0.0352176		2418	0.0368245		1662	0.00274605					1797	0.0199141					1129	0.00274605
			1345	0.026073		2444	0.00147303		1723	0.0243449					1811	0.00274605					1157	0.00147303
			1349	0.00394357		2506	0.0252119		1724	0.0180909					1823	0.00509205					1159	0.00394357
			1356	0.0225927		2510	0.00394357		1748	0.0226596					1829	0.0217068					1161	0.0334285
			1358	0.00938386		2587	0.00274605		1867	0.00274605					1925	0.0118768					1163	0.00274605
			1400	0.00938386		2589	0.0229493		1870	0.0267976					1939	0.00274605					1164	0.0123972
			1403	0.00147303		2626	0.0231795		1874	0.0431104					1949	0.00147303					1166	0.0192338
			1408	0.0190065		2657	0.00509205		1936	0.0217068					2041	0.0300155					1177	0.00394357
			1415	0.0162337		2666	0.00509205		2042	0.0256495					2107	0.0123972					1182	0.00274605
			1418	0.00147303		2687	0.0428915		2043	0.00274605					2111	0.00620406					1185	0.00620406
			1423	0.00147303		2737	0.0431104		2169	0.0249446					2131	0.026073					1188	0.00509205
			1430	0.00147303		2817	0.00620406		2171	0.00620406					2160	0.00147303					1192	0.00509205
			1436	0.00274605		2826	0.04598		2182	0.00620406					2170	0.00509205					1194	0.0158106
			1440	0.00147303		2828	0.0213869		2186	0.00875995					2174	0.00147303					1198	0.0364735
			1467	0.00274605		2866	0.0143377		2190	0.00147303					2181	0.00938386					1201	0.00147303
			1487	0.00394357		2879	0.00728701		2258	0.00728701					2182	0.0199141					1203	0.0123972
			1489	0.00394357		2891	0.00274605		2260	0.00147303					2191	0.028624					1204	0.00620406
			1490	0.00274605		2920	0.0294641		2261	0.00147303					2192	0.0262173					1205	0.00147303
			1518	0.0302993		2921	0.0208141		2262	0.181613					2202	0.00147303					1216	0.0123972
			1519	0.033875		3012	0.0134906		2265	0.0458551					2239	0.00274605					1219	0.00147303
			1561	0.00509205		3014	0.028624		2266	0.0431104					2240	0.0292515					1220	0.00147303
			1587	0.0326025		3053	0.00147303		2351	0.0322092					2241	0.00274605					1229	0.00147303
			1594	0.0171668		3054	0.00147303		2380	0.00620406					2266	0.00147303					1260	0.00274605
			1660	0.0302993		3061	0.00620406		2387	0.00147303					2393	0.00394357					1261	0.0133735
			1824	0.00274605		3128	0.0410419		2393	0.0118768					2420	0.00394357					1262	0.00274605
			1825	0.031956		3129	0.0118768		2487	0.0199141					2432	0.0104038					1263	0.00147303
			1843	0.00509205		3132	0.0244975		2488	0.0114078					2513	0.00274605					1264	0.0305789
			1937	0.00274605		3135	0.0253381		2489	0.00147303					2514	0.0180909					1267	0.00274605
			1941	0.031956		3161	0.0302993		2496	0.0415612					2516	0.00274605					1276	0.00274605
			1995	0.00509205		3167	0.0231795		2518	0.00274605					2540	0.0277789					1280	0.00549205
			2133	0.0327777		3254	0.0492353		2521	0.00620406					2549	0.00147303					1281	0.0104038
			2170	0.0375836		3291	0.0275895		2561	0.0280079					2613	0.00668953					1284	0.0201766
			2193	0.00274605		3298	0.00274605		2569	0.00147303					2663	0.00834578					1285	0.0335951
			2255	0.00147303		3302	0.160579		2647	0.0511082					2671	0.00147303					1297	0.0152909
			2261	0.00938386		3327	0.0446496		2671	0.00509205					2678	0.0105084					1299	0.00147303
			2262	0.00421906		3356	0.0226596		2691	0.00938386					2680	0.00147303					1300	0.00620406
			2263	0.00938386		3367	0.00783798		2716	0.0492978					2690	0.0162337					1310	0.00274605
			2264	0.0345544		3369	0.00620406		2760	0.0104038					2719	0.0327777					1486	0.00147303
			2265	0.00620406		3371	0.00147303		2762	0.0316298					2736	0.00509205					1487	0.0114078
			2267	0.00147303		3382	0.0104038		2768	0.00274605					2771	0.0104038					1514	0.00147303
			2268	0.0199141					2777	0.00274605					2778	0.0277789					1536	0.0104038
			2271	0.0419521					2779	0.00147303					2785	0.00274605					1547	0.00274605
			2275	0.0104038					2781	0.00938386					2828	0.00274605					1565	0.00394357
			2392	0.00509205					2892	0.0104038					2854	0.00509205					1574	0.00509205
			2397	0.00147303					2903	0.00620406					2855	0.0348259					1581	0.00620406
			2516	0.00147303					2926	0.00728701					2861	0.0335951					1593	0.00147303
			2520	0.0131496					2928	0.0423362					2889	0.00394357					1645	0.00274605
			2523	0.00274605					2953	0.00509205					2909	0.00274605					1723	0.00294605
			2527	0.00274605					2992	0.0415589					2912	0.0277789					1855	0.0162337
			2539	0.00274605					3005	0.0376224					2925	0.00274605					1857	0.00394357
			2545	0.00938386					3020	0.00274605					2926	0.00394357					1990	0.00421906
			2620	0.00620406					3022	0.00274605					2972	0.00274605					2012	0.00274605
			2623	0.00938386					3035	0.00147303					2993	0.00421906					2058	0.00274605
			2628	0.0461452					3044	0.00147303					3052	0.00394357					2068	0.0277789
			2666	0.00274605					3049	0.0453538					3075	0.0312153					2094	0.00620406
			2674	0.00274605					3087	0.0162337					3102	0.00620406					2112	0.0171668
			2685	0.00274605					3096	0.0213869					3107	0.00294605					2128	0.0171668
			2724	0.00394357					3107	0.00620406					3110	0.0234719					2131	0.0114078
			2744	0.00274605					3119	0.0487393					3120	0.00274605					2170	0.00620406
			2746	0.00274605					3122	0.0256495					3121	0.00147303					2175	0.00147303
			2752	0.00509205					3125	0.0226822					3122	0.0100329					2178	0.00147303
			2763	0.0104038					3136	0.00767702					3128	0.00147303					2189	0.00394357
			2778	0.0355227					3139	0.0222793					3130	0.0356144					2209	0.00541656
			2857	0.0302993					3178	0.0225927					3133	0.00147303					2212	0.00509205
			2858	0.00938386					3189	0.0208141					3134	0.00394357					2232	0.00509205
			2863	0.0208141					3208	0.0443036					3140	0.00147303					2235	0.00147303
			2906	0.00509205					3214	0.00147303					3147	0.00509205					2238	0.00620406
			2928	0.0108568					3240	0.0462778					3240	0.0399945					2240	0.0144754
			2929	0.0104038					3276	0.00274605					3254	0.0104038					2260	0.00783798
			2996	0.00274605					3279	0.00938386					3279	0.0143377					2325	0.00147303
			3016	0.00274605					3310	0.0204793					3345	0.00147303					2347	0.00274605
			3018	0.00509205					3352	0.00147303					3367	0.0199141					2414	0.00421906
			3034	0.00147303					3365	0.00147303					3386	0.00274605					2417	0.0162337
			3044	0.0252119																	2482	0.00541656
			3047	0.00783798																	2492	0.0217068
			3077	0.00147303																	2529	0.00147303
			3078	0.0114078																	2533	0.0162337
			3124	0.00394357																	2536	0.00421906
			3128	0.00938386																	2538	0.00620406
			3129	0.0104038																	2540	0.0144754
			3133	0.0207066																	2546	0.0110916
			3135	0.0104038																	2558	0.0152909
			3140	0.00274605																	2565	0.00394357
			3142	0.0454147																	2622	0.00147303
			3144	0.0250323																	2649	0.00147303
			3148	0.00274605																	2651	0.00620406
			3278	0.00938386																	2687	0.0208365
			3280	0.0252119																	2688	0.00620406
			3282	0.00147303																	2691	0.0304854
			3317	0.00274605																	2713	0.00147303
			3321	0.00394357																	2722	0.0171668
			3322	0.0435062																	2733	0.00274605
			3324	0.00147303																	2734	0.00668953
			3326	0.0431104																	2741	0.00274605
			3327	0.0234719																	2743	0.0104038
			3353	0.00834578																	2754	0.00147303
			3366	0.00394357																	2756	0.0143377
			3372	0.00549205																	2762	0.00394357
			3385	0.0114078																	2763	0.00421906
			3386	0.00509205																	2811	0.00147303
			3387	0.00274605																	2821	0.00147303
																					2822	0.0104038
																					2855	0.00620406
																					2859	0.00931093
																					2860	0.0252093
																					2863	0.00147303
																					2870	0.00274605
																					2874	0.00620406
																					2910	0.00274605
																					2914	0.00394357
																					2986	0.0171668
																					3008	0.0284013
																					3012	0.00147303
																					3013	0.00147303
																					3017	0.0269286
																					3035	0.0313176
																					3049	0.00274605
																					3050	0.0177065
																					3053	0.00274605
																					3073	0.0288183
																					3095	0.00274605
																					3118	0.00834578
																					3122	0.0123972
																					3125	0.00294605
																					3128	0.00294605
																					3133	0.00274605
																					3136	0.0319967
																					3144	0.00147303
																					3145	0.00147303
																					3235	0.00147303
																					3237	0.00274605
																					3243	0.00147303
																					3288	0.00620406
																					3313	0.0311299
																					3318	0.00620406
																					3356	0.00274605
																					3364	0.00147303
																					3366	0.00147303
																					3368	0.00274605
																					3381	0.0213869

## Sheet: SE normalised by epitope length
DENV1 epitope	DENV1 non-epitope	DENV2 epitope	DENV2 non-epitope	DENV3 epitope	DENV3 non-epitope	DENV4 epitope	DENV4 non-epitope
9.26434e-06	1.44395e-05	1.33089e-05	8.87904e-07	5.06255e-05	5.24585e-07	2.3842e-05	3.73561e-06
2.44528e-06	1.20971e-06	3.03355e-05	1.87391e-05	1.12801e-05	1.4044e-06	1.38943e-05	1.09317e-06
2.84559e-05	1.33477e-05	1.68366e-06	1.69375e-05	6.77589e-06	3.70507e-06	3.14554e-06	3.59691e-06
3.51164e-06	1.37136e-05	9.03147e-07	7.13382e-05	4.91821e-05	9.77939e-07	4.51726e-06	8.64124e-06
1.3117e-06	1.11065e-05	9.03147e-07	1.65525e-06	5.06255e-05	5.24585e-07	1.68732e-06	5.86399e-07
2.44528e-06	6.48913e-07	3.80384e-06	8.87904e-07	2.53099e-06	3.70507e-06	1.70061e-05	6.08713e-06
3.51164e-06	6.48913e-07	1.22098e-05	8.87904e-07	2.53099e-06	5.24585e-07	0.000496132	6.83392e-06
2.84559e-05	4.58319e-06	2.41788e-06	1.61529e-05	4.7183e-06	9.77939e-07	3.14554e-06	6.83392e-06
1.3117e-06	2.4194e-06	2.81913e-05	6.27116e-06	9.43651e-06	1.01144e-05	1.68732e-06	1.09317e-06
1.44556e-05	1.20971e-06	1.22098e-05	1.60847e-05	4.7183e-06	9.0851e-06	1.12471e-05	5.86399e-07
1.27674e-05	6.31618e-06	2.69382e-05	8.87904e-07	4.7183e-06	3.34183e-06	1.78996e-05	1.09317e-06
3.63119e-05	6.48913e-07	2.03132e-05	1.34339e-05	1.7876e-05	1.81341e-06	1.68732e-06	2.46977e-06
2.91876e-05	1.20971e-06	1.36645e-05	2.4044e-05	1.7876e-05	3.34183e-06	2.24246e-05	5.86399e-07
1.3117e-06	4.58319e-06	9.03147e-07	1.65525e-06	5.37937e-05	2.97215e-06	1.50626e-05	5.32384e-06
2.91876e-05	1.25087e-05	1.22098e-05	2.70681e-05	1.9601e-05	4.02273e-06	4.92912e-05	2.06416e-05
2.62338e-06	1.20971e-06	9.03147e-07	1.03477e-05	4.91821e-05	1.72306e-05	3.182e-05	2.02709e-06
1.3117e-06	1.73725e-06	2.85875e-05	8.87904e-07	8.74922e-06	6.15838e-06	1.68732e-06	6.83392e-06
1.3117e-06	3.38195e-06	2.64319e-05	1.52731e-05	6.77589e-06	1.4044e-06	3.182e-05	1.56989e-06
2.44528e-06	1.20971e-06	7.60098e-06	1.5197e-05	2.66244e-05	7.09192e-06	4.53258e-05	1.09317e-06
1.3117e-06	6.4094e-06	1.68366e-06	4.72452e-06	4.91821e-05	9.77939e-07	5.20074e-05	5.86399e-07
1.93293e-05	7.96957e-06	9.03147e-07	8.87904e-07	6.77589e-06	7.51769e-06	4.18112e-05	1.09317e-06
2.16785e-05	1.20971e-06	1.68366e-06	2.57457e-05	6.77589e-06	6.44264e-06	2.17715e-05	1.09317e-06
4.53433e-06	3.21014e-06	1.57262e-05	1.65525e-06	5.06255e-05	1.10713e-05	3.14554e-06	5.86399e-07
2.93799e-05	1.20971e-06	2.49415e-05	8.87904e-07	6.77589e-06	7.99025e-06	1.68732e-06	1.56989e-06
1.3117e-06	1.52868e-05	1.68366e-06	1.36586e-05	4.7183e-06	2.20942e-06	1.54532e-05	5.86399e-07
3.68086e-05	1.34468e-05	9.03147e-07	1.09047e-05	8.74922e-06	1.59571e-05	3.14554e-06	1.56989e-06
2.69807e-05	4.13386e-06	6.99433e-06	2.68733e-05	1.06599e-05	2.59509e-06	1.79063e-05	5.86399e-07
1.3117e-06	2.38615e-06	1.44123e-05	3.73964e-06	6.77589e-06	1.4044e-06	1.68732e-06	1.09317e-06
2.12439e-05	6.48913e-07	5.11697e-06	1.65525e-06	2.94962e-05	5.24585e-07	7.6627e-06	5.86399e-07
1.7301e-05	1.69648e-05	6.99433e-06	4.75407e-06	4.7183e-06	5.24585e-07	4.51726e-06	1.56989e-06
1.3117e-06	3.21014e-06	6.80051e-06	1.65525e-06	3.5763e-05	1.81341e-06	3.14554e-06	2.46977e-06
5.84597e-06	1.57998e-05	3.04566e-05	4.39241e-06	3.10841e-05	1.4044e-06	1.68732e-06	5.86399e-07
1.3117e-06	1.40775e-05	1.8065e-05	1.65525e-06	5.71895e-05	1.01937e-05	4.58127e-05	1.09317e-06
4.82329e-06	4.13386e-06	1.44202e-05	1.43803e-05	2.78929e-05	9.77939e-07	2.13512e-05	1.67956e-06
1.3117e-06	6.48913e-07	1.49264e-05	3.06935e-06	1.25206e-05	1.04929e-05	2.1151e-05	2.46977e-06
2.91876e-05	6.48913e-07	1.70318e-05	2.4811e-05	4.7183e-06	9.77939e-07	3.182e-05	1.71618e-05
2.44528e-06	1.13415e-05	1.05253e-05	6.27116e-06	6.18952e-05	9.77939e-07	1.5319e-05	2.18632e-06
3.11259e-05	3.67656e-06	6.99433e-06	2.37708e-06	3.42167e-05	2.59509e-06	4.83283e-06	1.09317e-06
3.23325e-05	1.59035e-05	1.68366e-06	4.39241e-06	5.74373e-05	2.97215e-06	7.6627e-06	1.09317e-06
2.44528e-06	4.13386e-06	2.59572e-05	3.73964e-06	4.7183e-06	1.4044e-06	2.07227e-05	2.90088e-06
1.3117e-06	2.73307e-06	1.54579e-05	1.65525e-06	2.53099e-06	1.4044e-06	2.09401e-05	1.56989e-06
2.44528e-06	1.85862e-06	1.68366e-06	1.25462e-05	5.77235e-05	5.24585e-07	3.10476e-05	1.09317e-06
2.44528e-06	1.20971e-06	1.27615e-05	2.06052e-05	5.51683e-05	9.77939e-07	1.64235e-05	5.86399e-07
2.62338e-06	6.48913e-07	9.03147e-07	2.54313e-06		5.24585e-07	1.68732e-06	2.46977e-06
2.41231e-05	1.29798e-05	1.22098e-05	8.87904e-07		9.77939e-07	7.52007e-06	2.46977e-06
3.07697e-05	2.24319e-06	1.68366e-06	3.06935e-06		5.24585e-07	1.68732e-06	5.86399e-07
2.44528e-06	1.11065e-05	1.16533e-05	5.65634e-06		9.77939e-07	4.51726e-06	1.09317e-06
1.3117e-06	1.20971e-06	7.12467e-06	8.87904e-07		2.59509e-06	4.51726e-06	1.22894e-05
1.3117e-06	2.24319e-06	3.12204e-06	2.37708e-06		2.59509e-06	1.19174e-05	1.65441e-05
1.3117e-06	1.73725e-06	6.15137e-06	1.65525e-06		7.4204e-06	3.14554e-06	2.02709e-06
9.26434e-06	6.48913e-07	3.80384e-06	0.000439767		5.24585e-07	5.83282e-06	1.10585e-05
2.06407e-05	2.24319e-06	1.27615e-05	9.21691e-06		2.20942e-06	1.75153e-05	1.09317e-06
2.9428e-05	1.29798e-05	1.27615e-05	1.25462e-05		3.95001e-06	1.68732e-06	2.46977e-06
1.3117e-06	6.48913e-07	9.03147e-07	1.65525e-06		8.82451e-06	1.68732e-06	5.86399e-07
1.85343e-05	1.20971e-06	6.24394e-06	1.36182e-05		7.41242e-06	3.72242e-05	5.86399e-07
1.3117e-06	1.20971e-06	9.95319e-06	2.37708e-06		7.41242e-06	3.14554e-06	5.86399e-07
2.54888e-05	6.48913e-07	2.41788e-06	2.97948e-05		5.24585e-07	6.29101e-06	1.26001e-05
1.82911e-05	4.13386e-06	3.03573e-05	3.06935e-06		1.39627e-05	3.14554e-06	1.09317e-06
2.20452e-05	1.4263e-05	3.21232e-05	1.25462e-05		1.4044e-06	5.83282e-06	1.09317e-06
2.44528e-06	2.10899e-05	1.68366e-06	1.65525e-06		5.24585e-07	4.83283e-06	1.09317e-06
2.44528e-06	8.03571e-06	2.92261e-05	3.06935e-06		9.77939e-07	7.1066e-06	4.5413e-06
3.51164e-06	6.48913e-07	1.65105e-05	2.37708e-06		6.11353e-06	1.68732e-06	5.86399e-07
8.35607e-06	1.91657e-05	9.37514e-06	1.25462e-05		2.93376e-06	1.96642e-05	3.99398e-06
1.3117e-06	6.48913e-07	1.68366e-06	8.87904e-07		1.4044e-06	1.46377e-05	5.86399e-07
1.3117e-06	1.20971e-06	9.03147e-07	6.27116e-06		9.77939e-07	2.17403e-05	4.89214e-06
2.44528e-06	1.6777e-05	1.68366e-06	1.25462e-05		5.24585e-07	1.58878e-05	1.09317e-06
2.91876e-05	2.89208e-06	2.68599e-05	1.14566e-05		6.44264e-06	1.30673e-05	4.14166e-06
2.68884e-05	1.47123e-05	1.16533e-05	1.25462e-05		5.24585e-07	7.1066e-06	7.2018e-06
2.44528e-06	1.20971e-06	2.73756e-05	1.65525e-06		1.81341e-06	2.28111e-05	1.3295e-05
3.51164e-06	8.7166e-06	6.37882e-06	1.65525e-06		1.04172e-05	4.51726e-06	2.02709e-06
3.51164e-06	5.89141e-06	2.73756e-05	8.87904e-07		2.97215e-06	1.68732e-06	5.7077e-06
4.05022e-05	2.24319e-06	3.80384e-06	6.93539e-06		5.44546e-06	1.68732e-06	1.09317e-06
1.19087e-05	1.39964e-05	1.57056e-05	6.27116e-06		1.4044e-06	3.49646e-05	1.09317e-06
2.69807e-05	9.58241e-06	1.68366e-06	1.03477e-05		3.70507e-06	7.1066e-06	5.86399e-07
2.44528e-06	4.58319e-06	2.73756e-05	9.35171e-06		8.25569e-06	3.14554e-06	5.86399e-07
2.69807e-05	1.20971e-06	1.68366e-06	8.87904e-07		1.4044e-06	1.42007e-05	5.12765e-06
1.17094e-05	2.24319e-06	3.80384e-06	3.06935e-06		1.4044e-06	1.47545e-05	1.67956e-06
4.82329e-06	4.58319e-06	1.33089e-05	1.65525e-06		1.4518e-05	4.51726e-06	5.32384e-06
1.3117e-06	6.48913e-07	1.68366e-06	4.03227e-06		4.68292e-06	3.14554e-06	1.09317e-06
	1.20971e-06	1.68366e-06	4.03227e-06		7.00971e-06	5.83282e-06	4.5413e-06
	1.26097e-05	6.99433e-06	1.27243e-05		5.24585e-07		1.09317e-06
	1.33477e-05	1.68366e-06	2.69135e-05		1.4044e-06		5.86399e-07
	9.95271e-06	2.64319e-05	1.65525e-06		1.31142e-05		2.66303e-06
	1.60137e-05	9.03147e-07	8.87904e-07		9.77939e-07		5.86399e-07
	6.48913e-07	1.8065e-05	1.46744e-05		5.10603e-06		5.86399e-07
	2.24319e-06	1.16533e-05	2.37708e-06		1.4044e-06		1.09317e-06
	1.62223e-05	1.68366e-06	1.65525e-06		2.20942e-06		1.09317e-06
	3.45286e-06	1.68366e-06	1.5197e-05		1.29891e-05		6.83392e-06
	6.48913e-07	1.27615e-05	2.37708e-06		1.4044e-06		5.63436e-06
	1.20971e-06	6.37882e-06	1.57161e-05		1.4044e-06		2.7727e-06
	4.13386e-06	0.000148227	1.25462e-05		2.59509e-06		1.56989e-06
	6.48913e-07	9.37514e-06	3.73964e-06		9.77939e-07		1.1062e-05
	1.85862e-06	5.75344e-06	8.87904e-07		1.4044e-06		5.86399e-07
	6.48913e-07	3.80384e-06	1.25462e-05		1.01937e-05		3.56289e-06
	1.73725e-06	4.46782e-06	1.25462e-05		5.24585e-07		1.67956e-06
	6.48913e-07	1.71411e-05	2.37708e-06		9.77939e-07		1.09317e-06
	1.40775e-05	1.76691e-05	1.94546e-05		9.77939e-07		1.5608e-05
	1.20971e-06	5.75344e-06	8.87904e-07		6.56199e-05		5.86399e-07
	5.46132e-06	1.68366e-06	2.37708e-06		9.77939e-07		4.14166e-06
	2.73307e-06	1.68366e-06	1.5197e-05		2.59509e-06		5.86399e-07
	6.48913e-07	9.03147e-07	1.65525e-06		2.97215e-06		1.11149e-05
	1.33477e-05	2.64319e-05	1.41482e-05		1.81341e-06		5.86399e-07
	1.55144e-05	2.25779e-05	1.65525e-06		7.09192e-06		1.09317e-06
	1.14859e-05	9.03147e-07	1.46744e-05		9.77939e-07		5.86399e-07
	1.73725e-06	1.54579e-05	1.09047e-05		1.81341e-06		1.56989e-06
	9.95271e-06	2.41788e-06	1.36586e-05		7.73034e-06		1.33075e-05
	4.13386e-06	1.68366e-06	1.65525e-06		4.22961e-06		1.09317e-06
	4.13386e-06	1.40707e-05	1.61529e-05		9.77939e-07		4.93519e-06
	6.48913e-07	1.42119e-05	2.59858e-05		5.24585e-07		7.65678e-06
	8.37292e-06	3.12204e-06	1.30843e-05		1.06893e-05		1.56989e-06
	7.15139e-06	3.12204e-06	1.54608e-05		4.41496e-06		1.09317e-06
	6.48913e-07	2.62976e-05	1.65525e-06		2.20942e-06		2.46977e-06
	6.48913e-07	2.64319e-05	1.50359e-05		9.28527e-06		2.02709e-06
	6.48913e-07	3.80384e-06	3.73964e-06		5.24585e-07		2.02709e-06
	1.20971e-06	2.81913e-05	3.73964e-06		1.81341e-06		6.29402e-06
	6.48913e-07	1.31127e-05	5.28026e-06		5.24585e-07		1.45197e-05
	1.20971e-06	8.79077e-06	8.87904e-07		3.34183e-06		5.86399e-07
	1.73725e-06	4.46782e-06	4.39241e-06		7.09192e-06		4.93519e-06
	1.73725e-06	1.68366e-06	8.87904e-07		1.01937e-05		2.46977e-06
	1.20971e-06	1.8065e-05	8.87904e-07		9.33665e-06		5.86399e-07
	1.33477e-05	1.27615e-05	0.000109471		5.24585e-07		4.93519e-06
	1.49229e-05	8.27139e-06	2.76402e-05		9.77939e-07		5.86399e-07
	2.24319e-06	1.75499e-05	2.59858e-05		1.04172e-05		5.86399e-07
	1.43623e-05	9.03147e-07	1.94149e-05		9.77939e-07		5.86399e-07
	7.56247e-06	9.03147e-07	3.73964e-06		5.24585e-07		1.09317e-06
	1.33477e-05	3.80384e-06	8.87904e-07		1.4044e-06		5.32384e-06
	1.20971e-06	2.51636e-05	7.15898e-06		1.4044e-06		1.09317e-06
	1.40775e-05	7.28188e-06	1.20037e-05		3.70507e-06		5.86399e-07
	2.24319e-06	1.50199e-05	6.87629e-06		9.77939e-07		1.21731e-05
	1.20971e-06	1.55353e-05	8.87904e-07		6.44264e-06		1.09317e-06
	1.40775e-05	1.85771e-05	2.5052e-05		9.77939e-07		1.09317e-06
	2.24319e-06	1.42119e-05	1.65525e-06		9.89277e-06		2.18632e-06
	1.44395e-05	3.01872e-05	3.73964e-06		5.24585e-07		4.14166e-06
	1.65567e-05	1.69157e-05	1.68824e-05		2.38231e-06		8.03207e-06
	1.20971e-06	1.68366e-06	8.87904e-07		2.97215e-06		1.33738e-05
	6.48913e-07	9.84543e-05	3.08066e-05		5.24585e-07		6.08713e-06
	4.13386e-06	2.73756e-05	3.06935e-06		3.7423e-06		5.86399e-07
	1.85862e-06	1.38931e-05	5.65634e-06		5.24585e-07		2.46977e-06
	4.13386e-06	4.80563e-06	2.97154e-05		5.78121e-06		1.09317e-06
	1.52222e-05	3.80384e-06	6.27116e-06		1.1673e-05		5.86399e-07
	2.73307e-06	9.03147e-07	1.90656e-05		1.81341e-06		4.5413e-06
	6.48913e-07	6.37882e-06	1.65525e-06		3.70507e-06		5.86399e-07
	8.77273e-06		1.65525e-06		9.89277e-06		4.14166e-06
	1.84811e-05		8.87904e-07		9.77939e-07		1.09317e-06
	4.58319e-06		5.65634e-06		9.77939e-07		1.56989e-06
	2.24319e-06		6.27116e-06		1.81341e-06		2.02709e-06
	6.48913e-07		3.73964e-06		1.24024e-05		2.46977e-06
	6.48913e-07		4.39241e-06		1.19641e-05		5.86399e-07
	5.79279e-06		2.55191e-05		1.4044e-06		1.09317e-06
	1.20971e-06		3.06935e-06		9.77939e-07		1.17279e-06
	1.20971e-06		2.50506e-05		9.89277e-06		6.46244e-06
	1.20971e-06		2.26777e-05		9.77939e-07		1.56989e-06
	4.13386e-06		1.65525e-06		1.4044e-06		1.67956e-06
	2.73307e-06		1.65525e-06		9.77939e-07		1.09317e-06
	4.13386e-06		8.87904e-07		1.50251e-06		1.09317e-06
	2.03283e-05		8.87904e-07		1.4044e-06		1.10585e-05
	1.20971e-06		2.73381e-05		1.11166e-05		2.46977e-06
	1.20971e-06		9.7852e-06		2.20942e-06		6.83392e-06
	1.20971e-06		1.28914e-05		1.04916e-06		6.83392e-06
	1.73725e-06		3.73964e-06		8.35895e-06		4.5413e-06
	1.20971e-06		2.93788e-05		9.77939e-07		2.46977e-06
	1.20971e-06		1.54608e-05		5.24585e-07		5.86399e-07
	2.24319e-06		1.36722e-05		3.57297e-06		5.86399e-07
	4.58319e-06		4.6275e-06		5.24585e-07		1.56989e-06
	1.56488e-05		1.34294e-05		1.26832e-05		2.15627e-06
	1.33477e-05		1.36182e-05		5.24585e-07		2.02709e-06
	4.13386e-06		1.25462e-05		1.4044e-06		2.02709e-06
	9.16919e-06		2.6705e-05		5.24585e-07		5.86399e-07
	2.24319e-06		8.87904e-07		1.81341e-06		2.46977e-06
	4.78272e-06		2.7895e-05		1.4243e-05		5.76252e-06
	4.58319e-06		1.65525e-06		3.70507e-06		3.12022e-06
	1.20971e-06		5.65634e-06		5.10603e-06		5.86399e-07
	1.20971e-06		1.23444e-05		5.24585e-07		1.09317e-06
	2.24319e-06		8.87904e-07		7.09192e-06		1.67956e-06
	6.48913e-07		8.87904e-07		9.77939e-07		6.46244e-06
	1.11065e-05						2.15627e-06
	3.45286e-06						8.64124e-06
	6.48913e-07						5.86399e-07
	5.02544e-06						6.46244e-06
	1.73725e-06						1.67956e-06
	4.13386e-06						2.46977e-06
	4.58319e-06						5.76252e-06
	9.12185e-06						4.41546e-06
	4.58319e-06						6.08713e-06
	1.20971e-06						1.56989e-06
	2.00065e-05						5.86399e-07
	1.10274e-05						5.86399e-07
	1.20971e-06						2.46977e-06
	4.13386e-06						8.29478e-06
	1.11065e-05						2.46977e-06
	6.48913e-07						1.21359e-05
	1.20971e-06						5.86399e-07
	1.73725e-06						6.83392e-06
	1.91657e-05						1.09317e-06
	6.48913e-07						2.66303e-06
	1.89914e-05						1.09317e-06
	1.03401e-05						4.14166e-06
	3.67656e-06						5.86399e-07
	1.73725e-06						5.7077e-06
	2.4194e-06						1.56989e-06
	5.02544e-06						1.67956e-06
	2.24319e-06						5.86399e-07
	1.20971e-06						5.86399e-07
							4.14166e-06
							2.46977e-06
							3.70658e-06
							1.00355e-05
							5.86399e-07
							1.09317e-06
							2.46977e-06
							1.09317e-06
							1.56989e-06
							6.83392e-06
							1.13062e-05
							5.86399e-07
							5.86399e-07
							1.072e-05
							1.24672e-05
							1.09317e-06
							7.04875e-06
							1.09317e-06
							1.14723e-05
							1.09317e-06
							3.32237e-06
							4.93519e-06
							1.17279e-06
							1.17279e-06
							1.09317e-06
							1.27376e-05
							5.86399e-07
							5.86399e-07
							5.86399e-07
							1.09317e-06
							5.86399e-07
							2.46977e-06
							1.23925e-05
							2.46977e-06
							1.09317e-06
							5.86399e-07
							5.86399e-07
							1.09317e-06
							8.51388e-06
